# Supplementary material for: Attenuation of clinical and immunological outcomes during SARS‐CoV‐2 infection by ivermectin
Source: EMBO Mol Med. 2021 Jul 12;13(8):e14122. doi: 10.15252/emmm.202114122 (PMC8350903; doi:10.15252/emmm.202114122)
Supplement: Supplementary file 3 — Dataset EV1 [file EMMM-13-e14122-s007.zip]

Archive with 5 entries (4 files):
- Dataset EV1_EMM-2021-14122_final.xlsx
- __MACOSX/
- __MACOSX/._Dataset EV1_EMM-2021-14122_final.xlsx
- Dataset EV1_EMM-2021-14122_final.txt
- __MACOSX/._Dataset EV1_EMM-2021-14122_final.txt
