# Supplementary material for: Attenuation of clinical and immunological outcomes during SARS‐CoV‐2 infection by ivermectin
Source: EMBO Mol Med. 2021 Jul 12;13(8):e14122. doi: 10.15252/emmm.202114122 (PMC8350903; doi:10.15252/emmm.202114122)
Supplement: Supplementary file 3 — Dataset EV1 [file EMMM-13-e14122-s007.zip › Dataset EV1_EMM-2021-14122_final.xlsx]

## Sheet: Male I; iver. vs sal.
	gene_id	entrezgene_id	external_gene_name	description	Id	baseMean	FC	log2FoldChange	stat	pvalue	padj	dispGeneEst	dispFit	dispMAP	dispersion	betaConv	maxCooks	outlier
0	ENSMAUG00000000006	8457936	ND1	NADH dehydrogenase subunit 1 [Source:NCBI gene;Acc:8457936]	ENSMAUG00000000006	68326.5	0.687	-0.541	-2.163	0.0305108	0.227618	0.0414369	0.0617446	0.0450344	0.0450344	TRUE	0.216081	No
1	ENSMAUG00000000010	8457924	ND2	NADH dehydrogenase subunit 2 [Source:NCBI gene;Acc:8457924]	ENSMAUG00000000010	80053.9	0.774	-0.37	-1.432	0.152268	0.398036	0.0462071	0.0617316	0.04807	0.04807	TRUE	0.308455	No
2	ENSMAUG00000000016	8457925	COX1	cytochrome c oxidase subunit I [Source:NCBI gene;Acc:8457925]	ENSMAUG00000000016	317855	0.791	-0.339	-1.266	0.205492	0.45323	0.0498527	0.0616751	0.0516188	0.0516188	TRUE	0.518081	No
3	ENSMAUG00000000019	8457926	COX2	cytochrome c oxidase subunit II [Source:NCBI gene;Acc:8457926]	ENSMAUG00000000019	171148	0.505	-0.986	-4.048	5.16306e-05	0.018856	0.0360704	0.0616914	0.0427423	0.0427423	TRUE	0.476674	No
4	ENSMAUG00000000021	8457927	ATP8	ATP synthase F0 subunit 8 [Source:NCBI gene;Acc:8457927]	ENSMAUG00000000021	2285.22	0.07	-3.831	-7.543	4.59167e-14	3.76697e-10	0.242809	0.0643027	0.184785	0.184785	TRUE	5.0716	No
5	ENSMAUG00000000022	8457928	ATP6	ATP synthase F0 subunit 6 [Source:NCBI gene;Acc:8457928]	ENSMAUG00000000022	132079	0.737	-0.44	-1.768	0.0769801	0.303467	0.0401916	0.0617019	0.0446588	0.0446588	TRUE	0.408872	No
6	ENSMAUG00000000023	8457929	COX3	cytochrome c oxidase subunit III [Source:NCBI gene;Acc:8457929]	ENSMAUG00000000023	145412	0.748	-0.418	-1.678	0.0934425	0.326895	0.040681	0.0616977	0.044796	0.044796	TRUE	0.185286	No
7	ENSMAUG00000000025	8457930	ND3	NADH dehydrogenase subunit 3 [Source:NCBI gene;Acc:8457930]	ENSMAUG00000000025	17730.6	0.43	-1.216	-3.417	0.000632266	0.073308	0.106054	0.0619972	0.0911805	0.0911805	TRUE	1.09476	No
8	ENSMAUG00000000027	8457931	ND4L	NADH dehydrogenase subunit 4L [Source:NCBI gene;Acc:8457931]	ENSMAUG00000000027	3499.52	0.313	-1.674	-3.554	0.000379377	0.0581999	0.203987	0.0633844	0.159617	0.159617	TRUE	0.122667	No
9	ENSMAUG00000000028	8457932	ND4	NADH dehydrogenase subunit 4 [Source:NCBI gene;Acc:8457932]	ENSMAUG00000000028	65821.7	0.497	-1.01	-3.869	0.000109074	0.0306417	0.0438204	0.061748	0.0490759	0.0490759	TRUE	0.272098	No
10	ENSMAUG00000000032	8457933	ND5	NADH dehydrogenase subunit 5 [Source:NCBI gene;Acc:8457933]	ENSMAUG00000000032	57555	0.356	-1.49	-3.718	0.000200821	0.0429079	0.146707	0.0617612	0.115751	0.115751	TRUE	0.230964	No
11	ENSMAUG00000000033	8457934	ND6	NADH dehydrogenase subunit 6 [Source:NCBI gene;Acc:8457934]	ENSMAUG00000000033	9323.45	0.046	-4.448	-3.494	0.000475612	0.0638499	1.16727	0.0623048	0.742558	1.16727	TRUE	0.693623	No
12	ENSMAUG00000000035	8457935	CYTB	cytochrome b [Source:NCBI gene;Acc:8457935]	ENSMAUG00000000035	89620.4	0.66	-0.598	-2.331	0.019735	0.204916	0.0447561	0.0617236	0.0474679	0.0474679	TRUE	0.179212	No
13	ENSMAUG00000000038	101825362		serum amyloid A-5 protein-like [Source:NCBI gene;Acc:101825362]	ENSMAUG00000000038	231.82	0.843	-0.246	-0.829	0.406988	0.636365	0.04943	0.0877465	0.0587339	0.0587339	TRUE	0.24918	No
14	ENSMAUG00000000039		Nebl	nebulette [Source:MGI Symbol;Acc:MGI:1921353]	ENSMAUG00000000039	1551.52	0.284	-1.815	-2.139	0.0324506	0.232144	0.518288	0.0655543	0.350856	0.518288	TRUE	3.007	No
15	ENSMAUG00000000040	101840973	Epha7	ephrin type-A receptor 7 [Source:NCBI gene;Acc:101840973]	ENSMAUG00000000040	178.96	1.54	0.623	1.999	0.0456599	0.258994	0.053683	0.0954514	0.0642997	0.0642997	TRUE	0.735297	No
16	ENSMAUG00000000041	101839302	Tnfsf15	TNF superfamily member 15 [Source:NCBI gene;Acc:101839302]	ENSMAUG00000000041	13.47	4.197	2.069	2.585	0.00973436	0.176298	0.212875	0.51081	0.34213	0.34213	TRUE	1.39378	No
17	ENSMAUG00000000042	101831261	Rnf32	ring finger protein 32 [Source:NCBI gene;Acc:101831261]	ENSMAUG00000000042	440.73	0.927	-0.11	-0.521	0.602639	0.780148	0.0194229	0.0753791	0.0297839	0.0297839	TRUE	0.126631	No
18	ENSMAUG00000000043				ENSMAUG00000000043	1.19	1.106	0.145	0.069	0.944784		1e-08	5.15691	2.13354	2.13354	TRUE	0.718137	No
19	ENSMAUG00000000044	101843601	Nectin3	nectin cell adhesion molecule 3 [Source:NCBI gene;Acc:101843601]	ENSMAUG00000000044	1310.38	0.835	-0.261	-0.783	0.433348	0.655078	0.0835064	0.0662717	0.0790193	0.0790193	TRUE	0.755656	No
20	ENSMAUG00000000045	101841848	Mospd1	motile sperm domain containing 1 [Source:NCBI gene;Acc:101841848]	ENSMAUG00000000045	555.23	1.042	0.059	0.144	0.885378	0.941417	0.1404	0.0725492	0.120476	0.120476	TRUE	0.150405	No
21	ENSMAUG00000000046		Hhla1	HERV-H LTR-associating 1 [Source:MGI Symbol;Acc:MGI:3615329]	ENSMAUG00000000046	0
22	ENSMAUG00000000047	101842170	Palmd	palmdelphin [Source:NCBI gene;Acc:101842170]	ENSMAUG00000000047	864.43	1.339	0.421	1.17	0.242181	0.486601	0.101186	0.0686527	0.0923267	0.0923267	TRUE	0.210594	No
23	ENSMAUG00000000048	101835650	Tmem47	transmembrane protein 47 [Source:NCBI gene;Acc:101835650]	ENSMAUG00000000048	1434.14	0.708	-0.498	-1.338	0.180836	0.427037	0.111916	0.0658734	0.0990898	0.0990898	TRUE	0.0952355	No
24	ENSMAUG00000000049				ENSMAUG00000000049	144.39	0.719	-0.475	-1.254	0.209897	0.457359	0.0941907	0.103543	0.0966621	0.0966621	TRUE	0.300391	No
25	ENSMAUG00000000050				ENSMAUG00000000050	21.05	1.252	0.324	0.418	0.675774	0.82295	0.410758	0.349001	0.388782	0.388782	TRUE	0.223781	No
26	ENSMAUG00000000051	101833213	Snrpn	small nuclear ribonucleoprotein polypeptide N [Source:NCBI gene;Acc:101833213]	ENSMAUG00000000051	3099.32	0.598	-0.742	-2.63	0.00854241	0.171082	0.0535902	0.0636075	0.05708	0.05708	TRUE	0.446007	No
27	ENSMAUG00000000052	101839941	Hmgcs1	3-hydroxy-3-methylglutaryl-CoA synthase 1 [Source:NCBI gene;Acc:101839941]	ENSMAUG00000000052	2743.49	1.721	0.784	2.228	0.0258657	0.22156	0.108976	0.0638606	0.0887121	0.0887121	TRUE	2.07496	No
28	ENSMAUG00000000053	101828849	Rmi2	RecQ mediated genome instability 2 [Source:NCBI gene;Acc:101828849]	ENSMAUG00000000053	180.37	1.468	0.554	1.97	0.0488807	0.264795	0.0371513	0.0951872	0.0503689	0.0503689	TRUE	0.292457	No
29	ENSMAUG00000000054	106022647	Trim15	tripartite motif containing 15 [Source:NCBI gene;Acc:106022647]	ENSMAUG00000000054	206.69	1.284	0.36	1.34	0.180138	0.426471	0.0352408	0.0909177	0.0472051	0.0472051	TRUE	0.29976	No
30	ENSMAUG00000000055	101824725	Slc26a5	solute carrier family 26 member 5 [Source:NCBI gene;Acc:101824725]	ENSMAUG00000000055	0.92	7.759	2.956	1.013	0.311211		1e-08	6.63888	4.88288	4.88288	TRUE	0.18021	No
31	ENSMAUG00000000056		Epp13	epididymal protein 13 [Source:MGI Symbol;Acc:MGI:3643580]	ENSMAUG00000000056	0.37	0.665	-0.589	-0.141	0.887656		1e-08	16.2403	11.1539	11.1539	TRUE	0.0211846	No
32	ENSMAUG00000000057				ENSMAUG00000000057	22.12	0.224	-2.156	-2.926	0.00343311	0.132811	0.335122	0.335023	0.335102	0.335102	TRUE	3.9205	No
33	ENSMAUG00000000058	101840107	Gtpbp8	GTP binding protein 8 (putative) [Source:NCBI gene;Acc:101840107]	ENSMAUG00000000058	1010.33	1.102	0.14	0.416	0.677513	0.824367	0.084579	0.0676424	0.080117	0.080117	TRUE	0.129128	No
34	ENSMAUG00000000059	101825617	Vstm2b	V-set and transmembrane domain containing 2B [Source:NCBI gene;Acc:101825617]	ENSMAUG00000000059	1.85	4.382	2.132	1.296	0.195094		1e-08	3.33563	1.07644	1.07644	TRUE	0.100253	No
35	ENSMAUG00000000060	101836173	Slitrk2	SLIT and NTRK like family member 2 [Source:NCBI gene;Acc:101836173]	ENSMAUG00000000060	0.89	1.487	0.573	0.237	0.812369		1e-08	6.86751	3.32729	3.32729	TRUE	0.192306	No
36	ENSMAUG00000000061		Fam122c	family with sequence similarity 122, member C [Source:MGI Symbol;Acc:MGI:1921116]	ENSMAUG00000000061	0
37	ENSMAUG00000000062	101831425	Serpinb2	serpin family B member 2 [Source:NCBI gene;Acc:101831425]	ENSMAUG00000000062	212.72	5.748	2.523	2.18	0.0292324	0.227208	0.955478	0.0900888	0.564484	0.955478	TRUE	0.564764	No
38	ENSMAUG00000000063	101842264	Ces2h	pyrethroid hydrolase Ces2e [Source:NCBI gene;Acc:101842264]	ENSMAUG00000000063	0.29	2.405	1.266	0.289	0.772491		1e-08	20.9968	12	12	TRUE	0.261732	No
39	ENSMAUG00000000064	101837555	Lratd1	LRAT domain containing 1 [Source:NCBI gene;Acc:101837555]	ENSMAUG00000000064	49.58	2.825	1.498	2.374	0.0176136	0.199877	0.306191	0.183653	0.265048	0.265048	TRUE	0.740787	No
40	ENSMAUG00000000065	101840423	Zfp438	zinc finger protein 438 [Source:NCBI gene;Acc:101840423]	ENSMAUG00000000065	157.07	0.976	-0.035	-0.133	0.893872	0.946798	0.0269527	0.100163	0.0428535	0.0428535	TRUE	0.344037	No
41	ENSMAUG00000000066		Dach1	dachshund family transcription factor 1 [Source:MGI Symbol;Acc:MGI:1277991]	ENSMAUG00000000066	455.61	0.541	-0.885	-3.005	0.00265813	0.125979	0.0547462	0.074931	0.0601327	0.0601327	TRUE	0.10596	No
42	ENSMAUG00000000067	101833540	Pdss1	decaprenyl diphosphate synthase subunit 1 [Source:NCBI gene;Acc:101833540]	ENSMAUG00000000067	385.13	1.441	0.527	1.607	0.108043	0.347026	0.0755894	0.0773601	0.0746495	0.0746495	TRUE	0.533446	No
43	ENSMAUG00000000068	101826232	Zc3h4	zinc finger CCCH-type containing 4 [Source:NCBI gene;Acc:101826232]	ENSMAUG00000000068	2121.77	1.043	0.061	0.471	0.637589	0.800818	0.00465441	0.0645066	0.0115984	0.0115984	TRUE	0.096023	No
44	ENSMAUG00000000069		4930447F04Rik	RIKEN cDNA 4930447F04 gene [Source:MGI Symbol;Acc:MGI:1922112]	ENSMAUG00000000069	0
45	ENSMAUG00000000070				ENSMAUG00000000070	114.82	1.25	0.322	0.908	0.363819	0.600807	0.0694246	0.114329	0.081688	0.081688	TRUE	0.147399	No
46	ENSMAUG00000000071	101829354	Tigd2	tigger transposable element derived 2 [Source:NCBI gene;Acc:101829354]	ENSMAUG00000000071	756.36	1.002	0.003	0.013	0.989816	0.995448	0.0251469	0.0696525	0.0338637	0.0338637	TRUE	0.327774	No
47	ENSMAUG00000000072	101837302	Ctag2	EKC/KEOPS complex subunit LAGE3-like [Source:NCBI gene;Acc:101837302]	ENSMAUG00000000072	0
48	ENSMAUG00000000073	101841847	Them6	thioesterase superfamily member 6 [Source:NCBI gene;Acc:101841847]	ENSMAUG00000000073	1314.09	0.759	-0.398	-1.146	0.251677	0.495772	0.0930952	0.0662586	0.0859529	0.0859529	TRUE	0.162963	No
49	ENSMAUG00000000074	106020718		SNRPN upstream reading frame [Source:NCBI gene;Acc:106020718]	ENSMAUG00000000074	345.06	0.968	-0.046	-0.149	0.881348	0.94003	0.0631688	0.0791838	0.0661746	0.0661746	TRUE	0.271359	No
50	ENSMAUG00000000075	101831796	Cnpy1	canopy FGF signaling regulator 1 [Source:NCBI gene;Acc:101831796]	ENSMAUG00000000075	23.59	1.658	0.729	1.03	0.303242	0.547184	0.315767	0.318012	0.315411	0.315411	TRUE	0.715163	No
51	ENSMAUG00000000076	101826289		olfactory receptor 6C76-like [Source:NCBI gene;Acc:101826289]	ENSMAUG00000000076	0
52	ENSMAUG00000000077	101834847	Klhl1	kelch like family member 1 [Source:NCBI gene;Acc:101834847]	ENSMAUG00000000077	6.17	0.744	-0.426	-0.373	0.709083	0.845021	0.692074	1.04153	0.777569	0.777569	TRUE	0.313478	No
53	ENSMAUG00000000078	101835161	Rad21	RAD21 cohesin complex component [Source:NCBI gene;Acc:101835161]	ENSMAUG00000000078	4543.53	1.063	0.088	0.428	0.668629	0.819445	0.0233324	0.0629872	0.0305895	0.0305895	TRUE	0.344344	No
54	ENSMAUG00000000079	101835966	Retreg1	reticulophagy regulator 1 [Source:NCBI gene;Acc:101835966]	ENSMAUG00000000079	925.95	0.749	-0.417	-1.538	0.124016	0.363532	0.049292	0.0681879	0.0517853	0.0517853	TRUE	0.596953	No
55	ENSMAUG00000000080				ENSMAUG00000000080	0.27	1	0	0	1		1e-08	22.1619	12	12	TRUE	0.263863	No
56	ENSMAUG00000000081	101835693	Mterf4	mitochondrial transcription termination factor 4 [Source:NCBI gene;Acc:101835693]	ENSMAUG00000000081	606.73	0.656	-0.609	-3.441	0.000579413	0.0696217	0.0105959	0.0716245	0.0208499	0.0208499	TRUE	0.148941	No
57	ENSMAUG00000000082		Sh3rf1	SH3 domain containing ring finger 1 [Source:MGI Symbol;Acc:MGI:1913066]	ENSMAUG00000000082	571.39	0.577	-0.792	-1.444	0.148829	0.393951	0.298092	0.072241	0.215405	0.215405	TRUE	1.74586	No
58	ENSMAUG00000000083	101832571	Clcn1	chloride voltage-gated channel 1 [Source:NCBI gene;Acc:101832571]	ENSMAUG00000000083	19.4	0.943	-0.085	-0.121	0.903578	0.952302	0.286634	0.373428	0.309375	0.309375	TRUE	1.2242	No
59	ENSMAUG00000000084				ENSMAUG00000000084	1.82	1.15	0.202	0.139	0.889794		1e-08	3.38132	1.00504	1.00504	TRUE	0.206022	No
60	ENSMAUG00000000085	101844212	Mcm6	minichromosome maintenance complex component 6 [Source:NCBI gene;Acc:101844212]	ENSMAUG00000000085	2519.31	1.202	0.265	1.896	0.0580011	0.276143	0.00605801	0.0640568	0.013667	0.013667	TRUE	0.0718679	No
61	ENSMAUG00000000086				ENSMAUG00000000086	0.15	0.373	-1.424	-0.323	0.746606		1e-08	40.3747	12	12	TRUE	0.147761	No
62	ENSMAUG00000000087	101824809	Rab10	RAB10, member RAS oncogene family [Source:NCBI gene;Acc:101824809]	ENSMAUG00000000087	6581.69	0.983	-0.024	-0.146	0.883562	0.940672	0.011529	0.062575	0.0193194	0.0193194	TRUE	0.132378	No
63	ENSMAUG00000000088		Mx1	MX dynamin-like GTPase 1 [Source:MGI Symbol;Acc:MGI:97243]	ENSMAUG00000000088	42702.6	1.23	0.299	1.497	0.134412	0.37704	0.0213043	0.0617977	0.0286713	0.0286713	TRUE	0.118684	No
64	ENSMAUG00000000089	101825336	Fam49a	CYFIP related Rac1 interactor A [Source:NCBI gene;Acc:101825336]	ENSMAUG00000000089	343.74	0.722	-0.469	-1.392	0.163945	0.409614	0.0790069	0.0792513	0.0790693	0.0790693	TRUE	1.9535	No
65	ENSMAUG00000000090	101844573	B3gnt9	UDP-GlcNAc:betaGal beta-1,3-N-acetylglucosaminyltransferase 9 [Source:NCBI gene;Acc:101844573]	ENSMAUG00000000090	513.35	1.314	0.394	1.179	0.238477	0.482885	0.0804749	0.0734377	0.0785417	0.0785417	TRUE	1.00645	No
66	ENSMAUG00000000091	101826245	Hsf5	heat shock factor protein 5 [Source:NCBI gene;Acc:101826245]	ENSMAUG00000000091	6.02	0.513	-0.962	-0.788	0.430903	0.653027	0.890385	1.06631	0.948385	0.948385	TRUE	0.57684	No
67	ENSMAUG00000000092	101829522	Mgat4b	alpha-1,3-mannosyl-glycoprotein 4-beta-N-acetylglucosaminyltransferase B [Source:NCBI gene;Acc:101829522]	ENSMAUG00000000092	2484.9	1.058	0.081	0.409	0.682736	0.828171	0.0200254	0.06409	0.027761	0.027761	TRUE	0.333364	No
68	ENSMAUG00000000093	101828215	Zic1	Zic family member 1 [Source:NCBI gene;Acc:101828215]	ENSMAUG00000000093	0
69	ENSMAUG00000000095	101836908	Rwdd3	RWD domain containing 3 [Source:NCBI gene;Acc:101836908]	ENSMAUG00000000095	254.01	0.763	-0.391	-1.862	0.0625506	0.284005	0.0144518	0.085467	0.0276181	0.0276181	TRUE	0.165387	No
70	ENSMAUG00000000096		Ptprd	protein tyrosine phosphatase, receptor type, D [Source:MGI Symbol;Acc:MGI:97812]	ENSMAUG00000000096	397.53	0.861	-0.215	-0.429	0.668079	0.819282	0.22467	0.0768704	0.179534	0.179534	TRUE	0.429462	No
71	ENSMAUG00000000097	101829110	Gas2	growth arrest specific 2 [Source:NCBI gene;Acc:101829110]	ENSMAUG00000000097	37.52	1.01	0.014	0.036	0.971154	0.986699	0.0488459	0.222844	0.0925103	0.0925103	TRUE	0.394491	No
72	ENSMAUG00000000098	101833308	Wfdc15b	WAP four-disulfide core domain protein 15A-like [Source:NCBI gene;Acc:101833308]	ENSMAUG00000000098	0
73	ENSMAUG00000000099	101844940	Dnajc27	DnaJ heat shock protein family (Hsp40) member C27 [Source:NCBI gene;Acc:101844940]	ENSMAUG00000000099	585.1	1.085	0.118	0.406	0.684804	0.829476	0.0551255	0.071993	0.0591652	0.0591652	TRUE	0.420078	No
74	ENSMAUG00000000101	101841277	Fabp1	fatty acid binding protein 1 [Source:NCBI gene;Acc:101841277]	ENSMAUG00000000101	0.83	1.418	0.504	0.146	0.883969		8.56659	7.3437	7.83448	7.83448	TRUE	0.394502	No
75	ENSMAUG00000000102	101840906	Cetn4	centrin-4 [Source:NCBI gene;Acc:101840906]	ENSMAUG00000000102	67.21	0.895	-0.16	-0.429	0.668225	0.819282	0.0633603	0.15164	0.0857082	0.0857082	TRUE	0.359269	No
76	ENSMAUG00000000103	101838962	Lhx8	LIM homeobox 8 [Source:NCBI gene;Acc:101838962]	ENSMAUG00000000103	14.59	2.571	1.362	1.484	0.137833	0.381485	0.547011	0.476262	0.524357	0.524357	TRUE	0.343152	No
77	ENSMAUG00000000104	106021895	Gpr183	G protein-coupled receptor 183 [Source:NCBI gene;Acc:106021895]	ENSMAUG00000000104	406.6	1.698	0.764	2.502	0.0123639	0.186339	0.0605893	0.076531	0.0645602	0.0645602	TRUE	0.593405	No
78	ENSMAUG00000000105		Dok5	docking protein 5 [Source:MGI Symbol;Acc:MGI:1924079]	ENSMAUG00000000105	5.29	3.513	1.813	1.694	0.0903476	0.321911	0.266369	1.20584	0.528652	0.528652	TRUE	0.202884	No
79	ENSMAUG00000000106		Klhl42	kelch-like 42 [Source:MGI Symbol;Acc:MGI:2444786]	ENSMAUG00000000106	29.05	1.238	0.309	0.665	0.506128	0.712373	0.0650048	0.269831	0.117459	0.117459	TRUE	0.19923	No
80	ENSMAUG00000000107	101839518	Bpifb6	BPI fold containing family B member 6 [Source:NCBI gene;Acc:101839518]	ENSMAUG00000000107	6.2	1.045	0.063	0.082	0.934433	0.967635	1e-08	1.03713	0.291883	0.291883	TRUE	0.668384	No
81	ENSMAUG00000000108	101841399	Itgb8	integrin subunit beta 8 [Source:NCBI gene;Acc:101841399]	ENSMAUG00000000108	25.43	1.179	0.238	0.419	0.675308	0.822647	0.151915	0.299464	0.191628	0.191628	TRUE	0.952564	No
82	ENSMAUG00000000109	101831735	Sowahb	sosondowah ankyrin repeat domain family member B [Source:NCBI gene;Acc:101831735]	ENSMAUG00000000109	6.53	3.291	1.719	1.608	0.107806	0.346693	0.431177	0.988528	0.6376	0.6376	TRUE	0.522483	No
83	ENSMAUG00000000110	101840460	Fzd6	frizzled class receptor 6 [Source:NCBI gene;Acc:101840460]	ENSMAUG00000000110	403.13	1.643	0.716	1.561	0.118511	0.358557	0.18683	0.0766589	0.149428	0.149428	TRUE	0.285516	No
84	ENSMAUG00000000111	101829927	Zc3h7a	zinc finger CCCH-type containing 7A [Source:NCBI gene;Acc:101829927]	ENSMAUG00000000111	4306.71	1.121	0.164	0.543	0.586977	0.770147	0.0599215	0.0630604	0.0657852	0.0657852	TRUE	0.909545	No
85	ENSMAUG00000000112		Mt3	metallothionein 3 [Source:MGI Symbol;Acc:MGI:97173]	ENSMAUG00000000112	10.81	0.976	-0.035	-0.037	0.970443	0.986259	0.557876	0.621192	0.57422	0.57422	TRUE	1.96603	No
86	ENSMAUG00000000113	101829581	Gab3	GRB2 associated binding protein 3 [Source:NCBI gene;Acc:101829581]	ENSMAUG00000000113	275.05	0.857	-0.222	-0.893	0.371998	0.60758	0.0294474	0.083645	0.0406119	0.0406119	TRUE	0.0958704	No
87	ENSMAUG00000000115				ENSMAUG00000000115	1113.49	1.312	0.392	1.646	0.0997208	0.336226	0.0306218	0.0670878	0.0398706	0.0398706	TRUE	0.143642	No
88	ENSMAUG00000000116	101835261	Hesx1	HESX homeobox 1 [Source:NCBI gene;Acc:101835261]	ENSMAUG00000000116	0.53	0.305	-1.713	-0.442	0.658418		6.05045	11.5476	9.20919	9.20919	TRUE	0.214051	No
89	ENSMAUG00000000117	101831013	Tbl1xr1	TBL1X receptor 1 [Source:NCBI gene;Acc:101831013]	ENSMAUG00000000117	850.83	0.846	-0.241	-0.642	0.520748	0.723297	0.112266	0.0687646	0.100234	0.100234	TRUE	0.259769	No
90	ENSMAUG00000000118	101841026		glutamate rich 3 [Source:NCBI gene;Acc:101841026]	ENSMAUG00000000118	266.31	1.095	0.131	0.563	0.573491	0.76139	0.0233187	0.0843674	0.0356997	0.0356997	TRUE	0.19892	No
91	ENSMAUG00000000119	101834344		ATP-dependent RNA helicase DDX50 [Source:NCBI gene;Acc:101834344]	ENSMAUG00000000119	0
92	ENSMAUG00000000120	101838953	Tmc3	transmembrane channel like 3 [Source:NCBI gene;Acc:101838953]	ENSMAUG00000000120	2.19	4.584	2.197	1.081	0.279644		1.72763	2.82459	2.09274	2.09274	TRUE	0.322921	No
93	ENSMAUG00000000121	101842302	Fam122b	family with sequence similarity 122B [Source:NCBI gene;Acc:101842302]	ENSMAUG00000000121	249.75	0.982	-0.026	-0.088	0.929999	0.96556	0.0505607	0.0858732	0.0586786	0.0586786	TRUE	1.27839	No
94	ENSMAUG00000000122	101832686	Acyp1	acylphosphatase 1 [Source:NCBI gene;Acc:101832686]	ENSMAUG00000000122	288.54	0.93	-0.105	-0.366	0.714718	0.848512	0.0470257	0.0826172	0.0555288	0.0555288	TRUE	0.151332	No
95	ENSMAUG00000000123	101828469	Bzw2	basic leucine zipper and W2 domains 2 [Source:NCBI gene;Acc:101828469]	ENSMAUG00000000123	3625.82	1.151	0.204	1.184	0.236473	0.480967	0.0124612	0.0633242	0.0209799	0.0209799	TRUE	0.134892	No
96	ENSMAUG00000000124	101841919		Rho guanine nucleotide exchange factor 38 [Source:NCBI gene;Acc:101841919]	ENSMAUG00000000124	54.52	0.823	-0.281	-0.476	0.633884	0.799004	0.258036	0.172589	0.232005	0.232005	TRUE	0.228758	No
97	ENSMAUG00000000125	101830499	Micos13	mitochondrial contact site and cristae organizing system subunit 13 [Source:NCBI gene;Acc:101830499]	ENSMAUG00000000125	1768.81	0.755	-0.406	-1.315	0.188596	0.434934	0.0638592	0.0650754	0.0682241	0.0682241	TRUE	0.082899	No
98	ENSMAUG00000000126				ENSMAUG00000000126	0
99	ENSMAUG00000000127	101824133	Cpped1	calcineurin like phosphoesterase domain containing 1 [Source:NCBI gene;Acc:101824133]	ENSMAUG00000000127	582.56	0.947	-0.078	-0.466	0.641213	0.803237	0.00860657	0.0720382	0.018694	0.018694	TRUE	0.147227	No
100	ENSMAUG00000000128		Cbr3	carbonyl reductase 3 [Source:MGI Symbol;Acc:MGI:1309992]	ENSMAUG00000000128	265.04	0.872	-0.198	-0.66	0.509331	0.714694	0.0535963	0.0844762	0.0608095	0.0608095	TRUE	0.145036	No
101	ENSMAUG00000000129	101836925	Enkur	enkurin, TRPC channel interacting protein [Source:NCBI gene;Acc:101836925]	ENSMAUG00000000129	474.29	1.352	0.435	1.251	0.21093	0.458156	0.0873817	0.0744081	0.0852007	0.0852007	TRUE	0.158549	No
102	ENSMAUG00000000130	101823208	Abhd2	abhydrolase domain containing 2 [Source:NCBI gene;Acc:101823208]	ENSMAUG00000000130	2306.4	1.02	0.029	0.137	0.891293	0.945482	0.0258827	0.0642784	0.0316423	0.0316423	TRUE	0.501931	No
103	ENSMAUG00000000131	110339639	Ccdc194	serine/threonine-protein kinase MRCK gamma [Source:NCBI gene;Acc:110339639]	ENSMAUG00000000131	27.88	0.588	-0.767	-1.299	0.193823	0.440407	0.200552	0.27856	0.220593	0.220593	TRUE	0.854429	No
104	ENSMAUG00000000132	101833101	Cdh9	cadherin 9 [Source:NCBI gene;Acc:101833101]	ENSMAUG00000000132	2.72	0.072	-3.787	-2.17	0.0299964		1e-08	2.28765	1.39809	1.39809	TRUE	2.00568	No
105	ENSMAUG00000000133	101826426	Vamp7	vesicle associated membrane protein 7 [Source:NCBI gene;Acc:101826426]	ENSMAUG00000000133	1220.86	0.881	-0.183	-0.484	0.628284	0.795813	0.116022	0.0666101	0.102079	0.102079	TRUE	0.161018	No
106	ENSMAUG00000000134		Zic4	zinc finger protein of the cerebellum 4 [Source:MGI Symbol;Acc:MGI:107201]	ENSMAUG00000000134	0.15	0.373	-1.424	-0.323	0.746608		1e-08	40.4402	12	12	TRUE	0.509288	No
107	ENSMAUG00000000135	101826546	Gdf2	growth differentiation factor 2 [Source:NCBI gene;Acc:101826546]	ENSMAUG00000000135	1.78	2.302	1.203	0.76	0.447457		1e-08	3.45143	1.14904	1.14904	TRUE	0.222402	No
108	ENSMAUG00000000136				ENSMAUG00000000136	10.21	0.599	-0.739	-0.725	0.468363	0.682755	0.654157	0.653928	0.654072	0.654072	TRUE	0.200766	No
109	ENSMAUG00000000137	101823298	Sh2d6	SH2 domain containing 6 [Source:NCBI gene;Acc:101823298]	ENSMAUG00000000137	112.94	0.732	-0.451	-0.834	0.404013	0.633934	0.239433	0.115209	0.202521	0.202521	TRUE	0.424038	No
110	ENSMAUG00000000138				ENSMAUG00000000138	122.19	0.333	-1.587	-2.093	0.0363062	0.241008	0.549548	0.111155	0.404817	0.404817	TRUE	1.39374	No
111	ENSMAUG00000000139	101831323	Map9	microtubule associated protein 9 [Source:NCBI gene;Acc:101831323]	ENSMAUG00000000139	96.74	2.267	1.181	1.95	0.0511422	0.267484	0.309119	0.124173	0.252242	0.252242	TRUE	0.380365	No
112	ENSMAUG00000000140				ENSMAUG00000000140	1336.96	1.047	0.066	0.213	0.8313	0.915154	0.0686899	0.0661799	0.0681252	0.0681252	TRUE	0.466241	No
113	ENSMAUG00000000141	101839413	4833420G17Rik	chromosome unknown C5orf34 homolog [Source:NCBI gene;Acc:101839413]	ENSMAUG00000000141	65.79	1.274	0.349	0.932	0.351099	0.591407	0.0633883	0.15358	0.0861559	0.0861559	TRUE	0.588653	No
114	ENSMAUG00000000142	101829979	Tlr1	toll like receptor 1 [Source:NCBI gene;Acc:101829979]	ENSMAUG00000000142	1023.28	1.081	0.113	0.347	0.728638	0.85638	0.0813793	0.0675666	0.0751854	0.0751854	TRUE	0.224816	No
115	ENSMAUG00000000143	101835281	Pcdh9	protocadherin 9 [Source:NCBI gene;Acc:101835281]	ENSMAUG00000000143	563.03	0.979	-0.03	-0.112	0.910791	0.955723	0.0435356	0.0723983	0.0499083	0.0499083	TRUE	0.605099	No
116	ENSMAUG00000000144	101834114	Gtf2a1l	general transcription factor IIA subunit 1 like [Source:NCBI gene;Acc:101834114]	ENSMAUG00000000144	61.69	1.888	0.917	1.828	0.0676223	0.291432	0.172019	0.159699	0.165949	0.165949	TRUE	0.938248	No
117	ENSMAUG00000000145	101844832	Ptcd3	pentatricopeptide repeat domain 3 [Source:NCBI gene;Acc:101844832]	ENSMAUG00000000145	2356.93	1.138	0.187	0.907	0.364471	0.601076	0.0215619	0.0642222	0.0301096	0.0301096	TRUE	0.162608	No
118	ENSMAUG00000000146	101829451		drebrin 1 [Source:NCBI gene;Acc:101829451]	ENSMAUG00000000146	1657.75	0.89	-0.168	-0.548	0.583623	0.76831	0.0673844	0.0653045	0.0669217	0.0669217	TRUE	0.849468	No
119	ENSMAUG00000000147	101834693	Pdia4	protein disulfide isomerase family A member 4 [Source:NCBI gene;Acc:101834693]	ENSMAUG00000000147	9138.92	1.148	0.2	1.09	0.275839	0.52007	0.0153509	0.0623179	0.0240848	0.0240848	TRUE	0.279093	No
120	ENSMAUG00000000148		Ctse	cathepsin E [Source:MGI Symbol;Acc:MGI:107361]	ENSMAUG00000000148	147.02	1.644	0.718	1.241	0.214624	0.461141	0.299145	0.102794	0.234241	0.234241	TRUE	0.48218	No
121	ENSMAUG00000000149	101843795	Dkk2	dickkopf WNT signaling pathway inhibitor 2 [Source:NCBI gene;Acc:101843795]	ENSMAUG00000000149	166.85	1.076	0.106	0.389	0.697463	0.836756	0.0326017	0.0979051	0.0474539	0.0474539	TRUE	0.530157	No
122	ENSMAUG00000000150				ENSMAUG00000000150	12.39	0.228	-2.132	-1.635	0.102133	0.339773	1.40414	0.549971	1.13372	1.13372	TRUE	6.0904	No
123	ENSMAUG00000000151	101823386	Dynap	dynactin-associated protein-like [Source:NCBI gene;Acc:101823386]	ENSMAUG00000000151	0.31	6.136	2.617	0.609	0.542714		12	19.4221	12	12	TRUE	0.0145166	No
124	ENSMAUG00000000152	101826976	Agmo	alkylglycerol monooxygenase [Source:NCBI gene;Acc:101826976]	ENSMAUG00000000152	5.06	1.183	0.243	0.266	0.790172	0.892864	0.0186162	1.25738	0.429246	0.429246	TRUE	0.151344	No
125	ENSMAUG00000000153	101841812		CD8a molecule [Source:NCBI gene;Acc:101841812]	ENSMAUG00000000153	310.52	1.433	0.52	1.402	0.160789	0.407004	0.101027	0.0811338	0.0953566	0.0953566	TRUE	0.856971	No
126	ENSMAUG00000000154				ENSMAUG00000000154	0
127	ENSMAUG00000000155	101843724		hypoxanthine phosphoribosyltransferase 1 [Source:NCBI gene;Acc:101843724]	ENSMAUG00000000155	1748.25	1.1	0.138	0.348	0.727794	0.855864	0.131343	0.0651156	0.112084	0.112084	TRUE	0.182027	No
128	ENSMAUG00000000156	101827067	Dcaf12l1	DDB1- and CUL4-associated factor 12-like protein 1 [Source:NCBI gene;Acc:101827067]	ENSMAUG00000000156	66.07	0.882	-0.181	-0.597	0.550368	0.744424	0.0209656	0.1532	0.051702	0.051702	TRUE	0.225274	No
129	ENSMAUG00000000157	101824458		olfactory receptor 6C1 [Source:NCBI gene;Acc:101824458]	ENSMAUG00000000157	0
130	ENSMAUG00000000158	101840573	Dhx36	DEAH-box helicase 36 [Source:NCBI gene;Acc:101840573]	ENSMAUG00000000158	1724.94	1.5	0.585	2.505	0.0122482	0.186241	0.02907	0.0651624	0.0386408	0.0386408	TRUE	0.5188	No
131	ENSMAUG00000000159				ENSMAUG00000000159	0
132	ENSMAUG00000000160	101835859	Inmt	indolethylamine N-methyltransferase [Source:NCBI gene;Acc:101835859]	ENSMAUG00000000160	60.02	0.731	-0.452	-0.746	0.455654	0.674742	0.260651	0.162421	0.234581	0.234581	TRUE	0.130116	No
133	ENSMAUG00000000161	101830252	Zdhhc9	zinc finger DHHC-type palmitoyltransferase 9 [Source:NCBI gene;Acc:101830252]	ENSMAUG00000000161	888.74	0.638	-0.648	-3.426	0.000613249	0.0726796	0.0145476	0.0684614	0.0246416	0.0246416	TRUE	0.166906	No
134	ENSMAUG00000000162				ENSMAUG00000000162	72.78	1.792	0.841	1.258	0.208448	0.456037	0.38547	0.144756	0.308702	0.308702	TRUE	2.48379	No
135	ENSMAUG00000000163	110339204	Zfp354b	zinc finger protein 354B [Source:NCBI gene;Acc:110339204]	ENSMAUG00000000163	73.52	1.422	0.508	1.116	0.26451	0.507799	0.134614	0.143916	0.1373	0.1373	TRUE	0.385351	No
136	ENSMAUG00000000164	101832946	Col19a1	collagen type XIX alpha 1 chain [Source:NCBI gene;Acc:101832946]	ENSMAUG00000000164	14.95	0.893	-0.164	-0.254	0.799202	0.897534	0.118189	0.466087	0.204722	0.204722	TRUE	0.291157	No
137	ENSMAUG00000000165		Slc7a14	solute carrier family 7 (cationic amino acid transporter, y+ system), member 14 [Source:MGI Symbol;Acc:MGI:3040688]	ENSMAUG00000000165	0.64	1.245	0.316	0.098	0.922168		1e-08	9.47984	5.71856	5.71856	TRUE	0.720439	No
138	ENSMAUG00000000166		Cpsf3	cleavage and polyadenylation specificity factor 3 [Source:MGI Symbol;Acc:MGI:1859328]	ENSMAUG00000000166	1722.36	0.791	-0.339	-1.764	0.077812	0.304936	0.0174815	0.0651676	0.0260271	0.0260271	TRUE	0.186241	No
139	ENSMAUG00000000167				ENSMAUG00000000167	45.47	0.578	-0.79	-0.7	0.484184	0.695231	1.33352	0.194684	0.902548	0.902548	TRUE	1.54228	No
140	ENSMAUG00000000168	101830703	Slc35a5	solute carrier family 35 member A5 [Source:NCBI gene;Acc:101830703]	ENSMAUG00000000168	857.56	0.945	-0.082	-0.32	0.748915	0.868009	0.0401573	0.0687088	0.046381	0.046381	TRUE	0.31026	No
141	ENSMAUG00000000169	101840772	Gm7073	chromosome unknown CXorf66 homolog [Source:NCBI gene;Acc:101840772]	ENSMAUG00000000169	0.12	1.414	0.499	0.113	0.909778		1e-08	49.9869	12	12	TRUE	0.146709	No
142	ENSMAUG00000000170	101834118	Zglp1	zinc finger GATA like protein 1 [Source:NCBI gene;Acc:101834118]	ENSMAUG00000000170	15.28	0.846	-0.241	-0.39	0.696699	0.836281	0.106957	0.457438	0.198031	0.198031	TRUE	0.114305	No
143	ENSMAUG00000000171	101841587	Sox3	SRY-box transcription factor 3 [Source:NCBI gene;Acc:101841587]	ENSMAUG00000000171	1.08	2.423	1.277	0.527	0.598339		1.9903	5.64023	3.42959	3.42959	TRUE	1.0016	No
144	ENSMAUG00000000172	101825449	Arhgap35	Rho GTPase activating protein 35 [Source:NCBI gene;Acc:101825449]	ENSMAUG00000000172	2357.31	0.958	-0.061	-0.27	0.787276	0.891333	0.0294577	0.0642218	0.0366933	0.0366933	TRUE	0.216491	No
145	ENSMAUG00000000173		Ttc33	tetratricopeptide repeat domain 33 [Source:MGI Symbol;Acc:MGI:1914765]	ENSMAUG00000000173	225.17	1.368	0.452	1.223	0.221377	0.466753	0.0927854	0.0885167	0.0938244	0.0938244	TRUE	0.321442	No
146	ENSMAUG00000000174	101829623	Gprin3	GPRIN family member 3 [Source:NCBI gene;Acc:101829623]	ENSMAUG00000000174	166.1	0.444	-1.17	-2.387	0.0169654	0.197539	0.1953	0.0980681	0.166925	0.166925	TRUE	2.20809	No
147	ENSMAUG00000000175				ENSMAUG00000000175	0
148	ENSMAUG00000000176				ENSMAUG00000000176	38.03	2.107	1.075	1.319	0.187122	0.433579	0.563539	0.220684	0.452004	0.452004	TRUE	0.89063	No
149	ENSMAUG00000000177				ENSMAUG00000000177	316.65	0.976	-0.035	-0.155	0.876477	0.937603	0.0217417	0.0807566	0.0330194	0.0330194	TRUE	0.306322	No
150	ENSMAUG00000000178	101823736	Cip2a	cellular inhibitor of PP2A [Source:NCBI gene;Acc:101823736]	ENSMAUG00000000178	225.52	1.393	0.479	1.132	0.257639	0.500945	0.137705	0.0884752	0.123766	0.123766	TRUE	1.85843	No
151	ENSMAUG00000000179	101834806	Zfp879	zinc finger protein 879 [Source:NCBI gene;Acc:101834806]	ENSMAUG00000000179	34.33	0.929	-0.106	-0.251	0.801697	0.898706	0.0471485	0.237833	0.098012	0.098012	TRUE	0.0997523	No
152	ENSMAUG00000000180	101842450	Dapk1	death associated protein kinase 1 [Source:NCBI gene;Acc:101842450]	ENSMAUG00000000180	1446.64	1.033	0.047	0.2	0.841566	0.920311	0.0316377	0.0658369	0.0399997	0.0399997	TRUE	0.146692	No
153	ENSMAUG00000000181	101825505		dystrophin [Source:NCBI gene;Acc:101825505]	ENSMAUG00000000181	127.32	1.083	0.115	0.313	0.754326	0.87183	0.0842296	0.109159	0.0905867	0.0905867	TRUE	0.121488	No
154	ENSMAUG00000000182		Fras1	Fraser extracellular matrix complex subunit 1 [Source:MGI Symbol;Acc:MGI:2385368]	ENSMAUG00000000182	81.7	0.844	-0.245	-0.402	0.6875	0.830524	0.309998	0.135687	0.256643	0.256643	TRUE	0.247639	No
155	ENSMAUG00000000183				ENSMAUG00000000183	122.08	1.85	0.888	1.996	0.0459805	0.25911	0.145124	0.1112	0.134608	0.134608	TRUE	0.151357	No
156	ENSMAUG00000000184				ENSMAUG00000000184	0
157	ENSMAUG00000000185		Tmem156	transmembrane protein 156 [Source:MGI Symbol;Acc:MGI:2685292]	ENSMAUG00000000185	236.93	1.179	0.237	0.949	0.342452	0.583764	0.0271617	0.0871838	0.0406198	0.0406198	TRUE	0.129267	No
158	ENSMAUG00000000186	101825408	Hlcs	holocarboxylase synthetase [Source:NCBI gene;Acc:101825408]	ENSMAUG00000000186	267.61	0.613	-0.705	-1.416	0.156751	0.402606	0.214958	0.0842571	0.175242	0.175242	TRUE	1.11904	No
159	ENSMAUG00000000187				ENSMAUG00000000187	232.52	1.181	0.24	0.58	0.562056	0.752814	0.132251	0.0876676	0.119737	0.119737	TRUE	0.127805	No
160	ENSMAUG00000000188				ENSMAUG00000000188	0
161	ENSMAUG00000000191	101843529		protein tyrosine phosphatase 4A1 [Source:NCBI gene;Acc:101843529]	ENSMAUG00000000191	7.03	1.537	0.62	0.468	0.639833	0.80184	1.30719	0.921564	1.15234	1.15234	TRUE	0.686839	No
162	ENSMAUG00000000192		Ank	progressive ankylosis [Source:MGI Symbol;Acc:MGI:3045421]	ENSMAUG00000000192	362.33	1.628	0.703	2.131	0.0330755	0.233266	0.0749671	0.0783484	0.0757762	0.0757762	TRUE	0.991133	No
163	ENSMAUG00000000193	101828605		ribosomal protein L37 [Source:NCBI gene;Acc:101828605]	ENSMAUG00000000193	11552.9	0.708	-0.498	-1.678	0.0932858	0.326768	0.0650473	0.0621796	0.0634357	0.0634357	TRUE	0.183636	No
164	ENSMAUG00000000194	101840574	Spta1	spectrin alpha, erythrocytic 1 [Source:NCBI gene;Acc:101840574]	ENSMAUG00000000194	0.56	2.279	1.188	0.368	0.713201		1e-08	10.821	6.08133	6.08133	TRUE	0.0411555	No
165	ENSMAUG00000000195	101830430	Tlx3	T cell leukemia homeobox 3 [Source:NCBI gene;Acc:101830430]	ENSMAUG00000000195	0.11	2.322	1.215	0.277	0.781535		1e-08	53.0005	12	12	TRUE	0.467346	No
166	ENSMAUG00000000196	101828858	Rgn	regucalcin [Source:NCBI gene;Acc:101828858]	ENSMAUG00000000196	17	1.58	0.66	0.929	0.352886	0.592701	0.247215	0.41749	0.292049	0.292049	TRUE	0.121424	No
167	ENSMAUG00000000197	101843121	Mesd	mesoderm development LRP chaperone [Source:NCBI gene;Acc:101843121]	ENSMAUG00000000197	3788.62	1.223	0.29	1.179	0.238469	0.482885	0.0380818	0.0632525	0.0434391	0.0434391	TRUE	0.418889	No
168	ENSMAUG00000000198		Cds1	CDP-diacylglycerol synthase 1 [Source:MGI Symbol;Acc:MGI:1921846]	ENSMAUG00000000198	905.21	1.383	0.468	2.126	0.0335034	0.234654	0.024015	0.0683376	0.0337756	0.0337756	TRUE	0.348418	No
169	ENSMAUG00000000199	101824841	Phf6	PHD finger protein 6 [Source:NCBI gene;Acc:101824841]	ENSMAUG00000000199	101.03	1.096	0.132	0.243	0.808004	0.901992	0.241641	0.12152	0.20626	0.20626	TRUE	0.11205	No
170	ENSMAUG00000000200	101823576	Kctd10	potassium channel tetramerization domain containing 10 [Source:NCBI gene;Acc:101823576]	ENSMAUG00000000200	6687.58	0.766	-0.385	-2.319	0.0203719	0.205915	0.0122874	0.0625605	0.0197035	0.0197035	TRUE	0.121147	No
171	ENSMAUG00000000201	101843215	Tjap1	tight junction associated protein 1 [Source:NCBI gene;Acc:101843215]	ENSMAUG00000000201	1282.9	1.208	0.273	1.306	0.191541	0.437997	0.0207313	0.0663705	0.0306027	0.0306027	TRUE	0.312679	No
172	ENSMAUG00000000202				ENSMAUG00000000202	2.44	1.061	0.085	0.057	0.95484		1e-08	2.5422	0.89309	0.89309	TRUE	0.574806	No
173	ENSMAUG00000000203	101842652	Mctp2	multiple C2 and transmembrane domain containing 2 [Source:NCBI gene;Acc:101842652]	ENSMAUG00000000203	529.04	1.142	0.192	0.674	0.500212	0.708129	0.0512008	0.0730883	0.0562744	0.0562744	TRUE	0.345114	No
174	ENSMAUG00000000204		Tex48	testis expressed 48 [Source:MGI Symbol;Acc:MGI:1922774]	ENSMAUG00000000204	0.31	0.234	-2.094	-0.479	0.632172		1e-08	19.4556	12	12	TRUE	0.487131	No
175	ENSMAUG00000000205		Spata16	spermatogenesis associated 16 [Source:MGI Symbol;Acc:MGI:1918112]	ENSMAUG00000000205	1.41	0.943	-0.085	-0.053	0.958011		1e-08	4.34472	1.39859	1.39859	TRUE	0.178669	No
176	ENSMAUG00000000206				ENSMAUG00000000206	256.67	2.652	1.407	2.339	0.0193225	0.204189	0.329688	0.0852201	0.256705	0.256705	TRUE	5.70165	No
177	ENSMAUG00000000207				ENSMAUG00000000207	265.8	1.44	0.526	2.292	0.021899	0.210031	0.0219793	0.0844102	0.0342531	0.0342531	TRUE	0.243273	No
178	ENSMAUG00000000208				ENSMAUG00000000208	2.68	0.419	-1.256	-0.865	0.386785		0.478622	2.31599	0.947254	0.947254	TRUE	0.168873	No
179	ENSMAUG00000000209	101830401	Ubtd2	ubiquitin domain containing 2 [Source:NCBI gene;Acc:101830401]	ENSMAUG00000000209	359.86	1.238	0.308	1.214	0.224586	0.469312	0.0342718	0.0784628	0.0435501	0.0435501	TRUE	0.243864	No
180	ENSMAUG00000000210		Slurp2	secreted Ly6/Plaur domain containing 2 [Source:MGI Symbol;Acc:MGI:1916712]	ENSMAUG00000000210	0.14	2.741	1.455	0.333	0.738907		1e-08	42.9487	12	12	TRUE	0.0392081	No
181	ENSMAUG00000000211				ENSMAUG00000000211	601.93	0.61	-0.713	-2.014	0.044037	0.25576	0.0908955	0.071704	0.088484	0.088484	TRUE	0.197418	No
182	ENSMAUG00000000212	101827683	Tmem144	transmembrane protein 144 [Source:NCBI gene;Acc:101827683]	ENSMAUG00000000212	159.37	1.119	0.162	0.611	0.541301	0.738315	0.0273665	0.099606	0.0441828	0.0441828	TRUE	0.139712	No
183	ENSMAUG00000000213				ENSMAUG00000000213	0
184	ENSMAUG00000000214				ENSMAUG00000000214	142.81	1.353	0.436	0.964	0.335076	0.576759	0.155527	0.104008	0.141066	0.141066	TRUE	1.53493	No
185	ENSMAUG00000000215	101830456	Mlec	malectin [Source:NCBI gene;Acc:101830456]	ENSMAUG00000000215	343.11	2.021	1.015	2.991	0.00278037	0.128985	0.0803019	0.0792833	0.0800311	0.0800311	TRUE	0.386386	No
186	ENSMAUG00000000216	101840837	Thyn1	thymocyte nuclear protein 1 [Source:NCBI gene;Acc:101840837]	ENSMAUG00000000216	313.41	1.12	0.163	0.819	0.412951	0.641357	0.0128269	0.0809541	0.0250509	0.0250509	TRUE	0.122689	No
187	ENSMAUG00000000217				ENSMAUG00000000217	907.43	1.386	0.471	1.164	0.244249	0.488756	0.131266	0.0683213	0.116926	0.116926	TRUE	0.331354	No
188	ENSMAUG00000000218	101834117	Gnb1l	G protein subunit beta 1 like [Source:NCBI gene;Acc:101834117]	ENSMAUG00000000218	124.89	1.445	0.531	2.26	0.0238461	0.216485	0.0108947	0.110085	0.0316189	0.0316189	TRUE	0.152385	No
189	ENSMAUG00000000219	101840613	Hbb-bh1	hemoglobin subunit beta-Z-like [Source:NCBI gene;Acc:101840613]	ENSMAUG00000000219	0.28	1.414	0.499	0.113	0.90978		1e-08	21.9783	12	12	TRUE	0.720651	No
190	ENSMAUG00000000220	101842775	Nosip	nitric oxide synthase interacting protein [Source:NCBI gene;Acc:101842775]	ENSMAUG00000000220	2156.91	0.568	-0.816	-2.373	0.0176239	0.199877	0.0830537	0.0644602	0.0847474	0.0847474	TRUE	0.0585207	No
191	ENSMAUG00000000221				ENSMAUG00000000221	1.05	0.036	-4.805	-1.125	0.260496		12	5.83002	12	12	TRUE	1.60245	No
192	ENSMAUG00000000222	101826984	Gltp	glycolipid transfer protein [Source:NCBI gene;Acc:101826984]	ENSMAUG00000000222	1724.99	0.901	-0.151	-1.01	0.312669	0.556255	0.00726059	0.0651623	0.015429	0.015429	TRUE	0.115925	No
193	ENSMAUG00000000223	101824889	Rimbp3	RIMS-binding protein 3-like [Source:NCBI gene;Acc:101824889]	ENSMAUG00000000223	1.75	5.691	2.509	1.142	0.25339		2.05654	3.51634	2.59759	2.59759	TRUE	0.86616	No
194	ENSMAUG00000000224	101839755	Cryba4	crystallin beta A4 [Source:NCBI gene;Acc:101839755]	ENSMAUG00000000224	86.51	0.582	-0.78	-1.571	0.116091	0.357002	0.175263	0.131573	0.162858	0.162858	TRUE	0.113993	No
195	ENSMAUG00000000225	101838468	Tmem89	transmembrane protein 89 [Source:NCBI gene;Acc:101838468]	ENSMAUG00000000225	48.86	0.753	-0.409	-0.715	0.474571	0.687381	0.227874	0.185437	0.216063	0.216063	TRUE	0.695083	No
196	ENSMAUG00000000226	101841005	Arsi	arylsulfatase family member I [Source:NCBI gene;Acc:101841005]	ENSMAUG00000000226	1209.28	0.603	-0.73	-2.015	0.0439096	0.255696	0.10398	0.0666575	0.0938104	0.0938104	TRUE	0.38437	No
197	ENSMAUG00000000227	101843558	Prrg1	proline rich and Gla domain 1 [Source:NCBI gene;Acc:101843558]	ENSMAUG00000000227	555.58	0.786	-0.348	-1.173	0.240738	0.485186	0.0583315	0.0725422	0.0616971	0.0616971	TRUE	1.27848	No
198	ENSMAUG00000000228	101839128	Spice1	spindle and centriole associated protein 1 [Source:NCBI gene;Acc:101839128]	ENSMAUG00000000228	737.73	1.251	0.323	1.248	0.212077	0.459338	0.0413605	0.0698544	0.0470279	0.0470279	TRUE	0.420009	No
199	ENSMAUG00000000229	101832776	Trim69	tripartite motif containing 69 [Source:NCBI gene;Acc:101832776]	ENSMAUG00000000229	94.38	1.058	0.082	0.325	0.744929	0.865914	0.0123256	0.125741	0.0360197	0.0360197	TRUE	0.254456	No
200	ENSMAUG00000000230	101837028	Ribc1	RIB43A domain with coiled-coils 1 [Source:NCBI gene;Acc:101837028]	ENSMAUG00000000230	173.94	1.015	0.021	0.077	0.938978	0.969909	0.0366323	0.0964268	0.0495947	0.0495947	TRUE	0.418545	No
201	ENSMAUG00000000231	101828263	Upp2	uridine phosphorylase 2 [Source:NCBI gene;Acc:101828263]	ENSMAUG00000000231	2.48	0.619	-0.691	-0.434	0.664172		0.82806	2.498	1.27018	1.27018	TRUE	1.54638	No
202	ENSMAUG00000000232	101831059	Gucy1b1	guanylate cyclase 1 soluble subunit beta 1 [Source:NCBI gene;Acc:101831059]	ENSMAUG00000000232	1616.3	1.128	0.174	0.415	0.678339	0.824882	0.153055	0.0653981	0.126875	0.126875	TRUE	0.146353	No
203	ENSMAUG00000000233				ENSMAUG00000000233	0
204	ENSMAUG00000000234	101827069	Foxo1	forkhead box O1 [Source:NCBI gene;Acc:101827069]	ENSMAUG00000000234	531.54	0.596	-0.746	-1.44	0.149829	0.395219	0.258899	0.0730346	0.191928	0.191928	TRUE	1.17797	No
205	ENSMAUG00000000235	101833178	Ccdc113	coiled-coil domain containing 113 [Source:NCBI gene;Acc:101833178]	ENSMAUG00000000235	673.5	1.151	0.203	0.832	0.405681	0.635304	0.0349706	0.0706363	0.0414732	0.0414732	TRUE	0.493675	No
206	ENSMAUG00000000236	101836964	Btc	betacellulin [Source:NCBI gene;Acc:101836964]	ENSMAUG00000000236	41.68	1.273	0.348	0.642	0.521062	0.723592	0.175164	0.206779	0.184467	0.184467	TRUE	0.144659	No
207	ENSMAUG00000000237	101844258	Klf8	Kruppel like factor 8 [Source:NCBI gene;Acc:101844258]	ENSMAUG00000000237	12.68	1.175	0.233	0.34	0.73377	0.859625	0.16713	0.538461	0.272994	0.272994	TRUE	0.617173	No
208	ENSMAUG00000000238				ENSMAUG00000000238	14.64	2.746	1.457	1.765	0.0775486	0.304608	0.376104	0.474801	0.409719	0.409719	TRUE	0.834082	No
209	ENSMAUG00000000239	101827081	Ptpn12	protein tyrosine phosphatase non-receptor type 12 [Source:NCBI gene;Acc:101827081]	ENSMAUG00000000239	2333.33	1.899	0.925	1.932	0.0533089	0.269488	0.228097	0.0642482	0.164722	0.164722	TRUE	4.37724	No
210	ENSMAUG00000000240	101836438	Zfp267	zinc finger protein 345-like [Source:NCBI gene;Acc:101836438]	ENSMAUG00000000240	258.38	1.3	0.379	1.993	0.0462339	0.259382	0.00845768	0.0850636	0.0221451	0.0221451	TRUE	0.220782	No
211	ENSMAUG00000000241	101839931	Lhx5	LIM homeobox 5 [Source:NCBI gene;Acc:101839931]	ENSMAUG00000000241	0.31	1.414	0.499	0.113	0.90978		12	19.7479	12	12	TRUE	0.720786	No
212	ENSMAUG00000000242	101829166	Taf8	TATA-box binding protein associated factor 8 [Source:NCBI gene;Acc:101829166]	ENSMAUG00000000242	448.72	1.4	0.485	1.395	0.162963	0.409416	0.0886401	0.0751347	0.0849665	0.0849665	TRUE	0.304676	No
213	ENSMAUG00000000243				ENSMAUG00000000243	145.26	1.107	0.147	0.491	0.623605	0.792966	0.0438059	0.103293	0.0585985	0.0585985	TRUE	0.38074	No
214	ENSMAUG00000000244	101833946	Mixl1	Mix paired-like homeobox [Source:NCBI gene;Acc:101833946]	ENSMAUG00000000244	1.19	1.783	0.835	0.387	0.698622		0.994781	5.12897	2.51744	2.51744	TRUE	0.336682	No
215	ENSMAUG00000000245	101836203		estrogen receptor binding site associated antigen 9 [Source:NCBI gene;Acc:101836203]	ENSMAUG00000000245	2091.7	1.061	0.085	0.335	0.737579	0.861825	0.0406855	0.0645476	0.045892	0.045892	TRUE	0.245343	No
216	ENSMAUG00000000246	101844911	Smim23	small integral membrane protein 23 [Source:NCBI gene;Acc:101844911]	ENSMAUG00000000246	0
217	ENSMAUG00000000247	101831822	Slc6a14	solute carrier family 6 member 14 [Source:NCBI gene;Acc:101831822]	ENSMAUG00000000247	105.34	2.192	1.132	1.993	0.0462289	0.259382	0.268739	0.119072	0.223144	0.223144	TRUE	0.173002	No
218	ENSMAUG00000000248				ENSMAUG00000000248	175.12	1.791	0.84	1.504	0.132508	0.374468	0.277427	0.0961938	0.218801	0.218801	TRUE	1.7941	No
219	ENSMAUG00000000249		Helq	helicase, POLQ-like [Source:MGI Symbol;Acc:MGI:2176740]	ENSMAUG00000000249	787.4	0.85	-0.234	-1.278	0.201408	0.44912	0.0139276	0.0693373	0.0228791	0.0228791	TRUE	0.220479	No
220	ENSMAUG00000000250				ENSMAUG00000000250	0.13	0.726	-0.462	-0.105	0.91646		1e-08	45.1639	12	12	TRUE	0.146707	No
221	ENSMAUG00000000251	101842876	Sos1	SOS Ras/Rac guanine nucleotide exchange factor 1 [Source:NCBI gene;Acc:101842876]	ENSMAUG00000000251	1116.62	1.079	0.109	0.521	0.602335	0.780048	0.0225125	0.0670726	0.030761	0.030761	TRUE	0.34876	No
222	ENSMAUG00000000252				ENSMAUG00000000252	10.34	0.959	-0.06	-0.079	0.936978	0.969186	0.210496	0.646514	0.323035	0.323035	TRUE	0.876575	No
223	ENSMAUG00000000253	101837265	Zfp266	zinc finger protein OZF [Source:NCBI gene;Acc:101837265]	ENSMAUG00000000253	211.73	1.818	0.863	1.892	0.0584703	0.276803	0.164952	0.0902217	0.144598	0.144598	TRUE	0.39405	No
224	ENSMAUG00000000254				ENSMAUG00000000254	2255.87	0.882	-0.181	-0.719	0.472025	0.685611	0.0369016	0.0643372	0.0453833	0.0453833	TRUE	0.157543	No
225	ENSMAUG00000000255	101825990	Slc35g3	solute carrier family 35 member G3 [Source:NCBI gene;Acc:101825990]	ENSMAUG00000000255	0.06	1	0	0	1		1e-08	94.5342	12	12	TRUE	0.130555	No
226	ENSMAUG00000000257	101830610	Mmrn1	multimerin 1 [Source:NCBI gene;Acc:101830610]	ENSMAUG00000000257	163.07	1.149	0.2	0.665	0.50578	0.712216	0.0469473	0.0987456	0.0596493	0.0596493	TRUE	0.512821	No
227	ENSMAUG00000000258		Adamts2	a disintegrin-like and metallopeptidase (reprolysin type) with thrombospondin type 1 motif, 2 [Source:MGI Symbol;Acc:MGI:1347356]	ENSMAUG00000000258	1027.31	0.764	-0.389	-1.081	0.279733	0.525256	0.10188	0.0675435	0.0925695	0.0925695	TRUE	1.0854	No
228	ENSMAUG00000000259	101843418	S1pr5	sphingosine-1-phosphate receptor 5 [Source:NCBI gene;Acc:101843418]	ENSMAUG00000000259	48.57	0.503	-0.99	-2.375	0.0175303	0.199816	0.0823962	0.186178	0.107163	0.107163	TRUE	1.46764	No
229	ENSMAUG00000000260	101840713	Malsu1	mitochondrial assembly of ribosomal large subunit 1 [Source:NCBI gene;Acc:101840713]	ENSMAUG00000000260	609.91	0.963	-0.054	-0.268	0.788516	0.892138	0.017652	0.0715726	0.0275699	0.0275699	TRUE	0.237178	No
230	ENSMAUG00000000261		Fnbp1l	formin binding protein 1-like [Source:MGI Symbol;Acc:MGI:1925642]	ENSMAUG00000000261	330.06	1.075	0.104	0.18	0.856812	0.927358	0.312528	0.0799803	0.23652	0.23652	TRUE	0.0967896	No
231	ENSMAUG00000000262		Adgrl2	adhesion G protein-coupled receptor L2 [Source:MGI Symbol;Acc:MGI:2139714]	ENSMAUG00000000262	3934.23	0.908	-0.14	-0.766	0.443495	0.663951	0.0161711	0.0631934	0.023655	0.023655	TRUE	0.226879	No
232	ENSMAUG00000000263	101834378	Synpr	synaptoporin [Source:NCBI gene;Acc:101834378]	ENSMAUG00000000263	7.85	0.492	-1.022	-0.841	0.400377	0.631495	0.994675	0.831774	0.944507	0.944507	TRUE	0.391842	No
233	ENSMAUG00000000264	101837670	Gng8	G protein subunit gamma 8 [Source:NCBI gene;Acc:101837670]	ENSMAUG00000000264	49.89	0.228	-2.133	-3.09	0.00200353	0.111256	0.369508	0.182884	0.314827	0.314827	TRUE	1.21089	No
234	ENSMAUG00000000265		Cdh8	cadherin 8 [Source:MGI Symbol;Acc:MGI:107434]	ENSMAUG00000000265	7.72	4.349	2.121	1.805	0.0710903	0.295718	0.772635	0.845324	0.793769	0.793769	TRUE	0.303985	No
235	ENSMAUG00000000267	101843977	Lgsn	lengsin, lens protein with glutamine synthetase domain [Source:NCBI gene;Acc:101843977]	ENSMAUG00000000267	1.6	0.181	-2.467	-1.16	0.246085		0.630725	3.84942	1.90243	1.90243	TRUE	0.71955	No
236	ENSMAUG00000000268			deoxythymidylate kinase [Source:MGI Symbol;Acc:MGI:108396]	ENSMAUG00000000268	643.04	0.945	-0.082	-0.49	0.623901	0.792994	0.00901811	0.0710617	0.0185142	0.0185142	TRUE	0.195835	No
237	ENSMAUG00000000269	101837263	Bnc1	basonuclin 1 [Source:NCBI gene;Acc:101837263]	ENSMAUG00000000269	29.68	2.987	1.579	2.525	0.0115643	0.181593	0.234818	0.265466	0.243608	0.243608	TRUE	0.58431	No
238	ENSMAUG00000000270		Ankrd28	ankyrin repeat domain 28 [Source:MGI Symbol;Acc:MGI:2145661]	ENSMAUG00000000270	198.18	1.38	0.465	1.199	0.230355	0.473896	0.107477	0.0921741	0.103371	0.103371	TRUE	0.346818	No
239	ENSMAUG00000000271				ENSMAUG00000000271	221.57	1.417	0.503	1.062	0.288149	0.532354	0.187789	0.0889529	0.157096	0.157096	TRUE	0.130976	No
240	ENSMAUG00000000272	101825693	Slc9b1	solute carrier family 9 member B1 [Source:NCBI gene;Acc:101825693]	ENSMAUG00000000272	4.96	1.165	0.22	0.25	0.802866	0.89916	1e-08	1.28146	0.389343	0.389343	TRUE	0.213801	No
241	ENSMAUG00000000273	101842972	Scrn1	secernin 1 [Source:NCBI gene;Acc:101842972]	ENSMAUG00000000273	57.26	0.924	-0.114	-0.293	0.769783	0.881529	0.0622341	0.167276	0.0898558	0.0898558	TRUE	0.185269	No
242	ENSMAUG00000000274	101835500	Rida	reactive intermediate imine deaminase A homolog [Source:NCBI gene;Acc:101835500]	ENSMAUG00000000274	181.7	1.438	0.524	1.675	0.0939174	0.327599	0.0533967	0.0949419	0.0640761	0.0640761	TRUE	0.309523	No
243	ENSMAUG00000000275	106022935		diphthine methyl ester synthase [Source:NCBI gene;Acc:106022935]	ENSMAUG00000000275	56.83	1.781	0.833	2.21	0.0271089	0.22338	0.0450392	0.168084	0.0815915	0.0815915	TRUE	0.464818	No
244	ENSMAUG00000000276	101844788	Kctd12b	BTB/POZ domain-containing protein KCTD12-like [Source:NCBI gene;Acc:101844788]	ENSMAUG00000000276	676.37	1.302	0.38	0.77	0.441079	0.661247	0.222128	0.0705982	0.174132	0.174132	TRUE	1.06019	No
245	ENSMAUG00000000277				ENSMAUG00000000277	0
246	ENSMAUG00000000278				ENSMAUG00000000278	0.08	1.414	0.499	0.113	0.909777		1e-08	72.1481	12	12	TRUE	0.328905	No
247	ENSMAUG00000000279				ENSMAUG00000000279	19.31	1.458	0.544	0.866	0.386518	0.619606	0.187544	0.374821	0.237031	0.237031	TRUE	0.0625771	No
248	ENSMAUG00000000280	101828965		membrane palmitoylated protein 1 [Source:NCBI gene;Acc:101828965]	ENSMAUG00000000280	4183.34	0.968	-0.046	-0.31	0.756301	0.873142	0.00820051	0.0631019	0.0157772	0.0157772	TRUE	0.0856318	No
249	ENSMAUG00000000281	101841255	Pcyox1l	prenylcysteine oxidase 1 like [Source:NCBI gene;Acc:101841255]	ENSMAUG00000000281	580.69	0.91	-0.135	-0.862	0.38877	0.621504	0.0064061	0.0720716	0.0158886	0.0158886	TRUE	0.0919958	No
250	ENSMAUG00000000282		Nbdy	negative regulator of P-body association [Source:MGI Symbol;Acc:MGI:1917373]	ENSMAUG00000000282	435.81	0.882	-0.181	-0.632	0.527367	0.728445	0.0509963	0.075534	0.0568043	0.0568043	TRUE	0.102014	No
251	ENSMAUG00000000283	101839414	Lpgat1	lysophosphatidylglycerol acyltransferase 1 [Source:NCBI gene;Acc:101839414]	ENSMAUG00000000283	2051.35	1.274	0.349	1.254	0.209696	0.45725	0.0548216	0.0646045	0.0554067	0.0554067	TRUE	0.670742	No
252	ENSMAUG00000000284	101829540	Casq2	calsequestrin 2 [Source:NCBI gene;Acc:101829540]	ENSMAUG00000000284	116.35	10.527	3.396	3.781	0.000156256	0.0370376	0.793744	0.113637	0.559951	0.559951	TRUE	3.77894	No
253	ENSMAUG00000000285	101825229	Lancl2	lanC-like protein 2 [Source:NCBI gene;Acc:101825229]	ENSMAUG00000000285	179.82	0.784	-0.35	-0.904	0.365975	0.602457	0.105372	0.0952902	0.102585	0.102585	TRUE	0.540995	No
254	ENSMAUG00000000286	101822446	Spin2c	spindlin-2C [Source:NCBI gene;Acc:101822446]	ENSMAUG00000000286	26.47	0.999	-0.001	-0.003	0.997964	0.998935	0.0853217	0.290188	0.137842	0.137842	TRUE	0.228674	No
255	ENSMAUG00000000287				ENSMAUG00000000287	1699.03	0.758	-0.399	-2.016	0.043754	0.255636	0.0194782	0.0652159	0.0275938	0.0275938	TRUE	0.181037	No
256	ENSMAUG00000000288	101830612	Ampd2	adenosine monophosphate deaminase 2 [Source:NCBI gene;Acc:101830612]	ENSMAUG00000000288	2121.02	1.177	0.235	1.299	0.194072	0.44066	0.014278	0.0645076	0.0230183	0.0230183	TRUE	0.183722	No
257	ENSMAUG00000000289	101832775	Gpr52	G protein-coupled receptor 52 [Source:NCBI gene;Acc:101832775]	ENSMAUG00000000289	17.8	1.127	0.172	0.351	0.725599	0.854872	1e-08	0.401431	0.119751	0.119751	TRUE	0.203023	No
258	ENSMAUG00000000290	101833771	Wwtr1	WW domain containing transcription regulator 1 [Source:NCBI gene;Acc:101833771]	ENSMAUG00000000290	4604.72	0.863	-0.213	-1.039	0.298965	0.542629	0.0234941	0.0629696	0.0301638	0.0301638	TRUE	0.23441	No
259	ENSMAUG00000000291	101830708	Aifm1	apoptosis inducing factor mitochondria associated 1 [Source:NCBI gene;Acc:101830708]	ENSMAUG00000000291	1066.84	1.382	0.466	2.173	0.0297815	0.2276	0.0218678	0.0673253	0.0322135	0.0322135	TRUE	0.459698	No
260	ENSMAUG00000000292	101832464	Hpgds	hematopoietic prostaglandin D synthase [Source:NCBI gene;Acc:101832464]	ENSMAUG00000000292	282.42	1.763	0.818	2.374	0.0176067	0.199877	0.0813105	0.0830718	0.0817962	0.0817962	TRUE	0.371322	No
261	ENSMAUG00000000293	101831754	Tspo2	translocator protein 2 [Source:NCBI gene;Acc:101831754]	ENSMAUG00000000293	1.33	3.952	1.982	0.733	0.463566		4.04012	4.60663	4.333	4.333	TRUE	2.39487	No
262	ENSMAUG00000000294	101839221	Prkce	protein kinase C epsilon [Source:NCBI gene;Acc:101839221]	ENSMAUG00000000294	379.87	0.585	-0.774	-1.471	0.141422	0.385764	0.25282	0.0775778	0.197323	0.197323	TRUE	2.92961	No
263	ENSMAUG00000000295	101826100	Fndc4	fibronectin type III domain containing 4 [Source:NCBI gene;Acc:101826100]	ENSMAUG00000000295	354.97	0.565	-0.825	-1.797	0.0723467	0.297231	0.18537	0.0786944	0.148616	0.148616	TRUE	0.237507	No
264	ENSMAUG00000000296				ENSMAUG00000000296	121.44	1.916	0.938	1.38	0.167528	0.41384	0.428342	0.111461	0.325499	0.325499	TRUE	1.93483	No
265	ENSMAUG00000000297	101843071	Ghitm	growth hormone inducible transmembrane protein [Source:NCBI gene;Acc:101843071]	ENSMAUG00000000297	8091.81	1.023	0.033	0.194	0.846274	0.922632	0.0125789	0.0624035	0.0213089	0.0213089	TRUE	0.256987	No
266	ENSMAUG00000000298	101841171	Stk32a	serine/threonine kinase 32A [Source:NCBI gene;Acc:101841171]	ENSMAUG00000000298	17.6	0.734	-0.446	-0.527	0.598286	0.778054	0.457649	0.405261	0.442649	0.442649	TRUE	0.14408	No
267	ENSMAUG00000000299		Vsig10	V-set and immunoglobulin domain containing 10 [Source:MGI Symbol;Acc:MGI:2448533]	ENSMAUG00000000299	245.74	1.406	0.492	1.298	0.194388	0.440852	0.107583	0.0862684	0.0999976	0.0999976	TRUE	0.415652	No
268	ENSMAUG00000000300	101837122	Snx27	sorting nexin 27 [Source:NCBI gene;Acc:101837122]	ENSMAUG00000000300	4398.44	1.218	0.285	1.208	0.227077	0.471303	0.032898	0.0630312	0.0398368	0.0398368	TRUE	0.124294	No
269	ENSMAUG00000000301	101823832	1810037I17Rik	chromosome unknown C4orf3 homolog [Source:NCBI gene;Acc:101823832]	ENSMAUG00000000301	2558.36	0.844	-0.244	-1.379	0.16787	0.413989	0.0143648	0.0640202	0.0222149	0.0222149	TRUE	0.213297	No
270	ENSMAUG00000000302	106022938		protein FAM126B-like [Source:NCBI gene;Acc:106022938]	ENSMAUG00000000302	17.26	1.228	0.296	0.366	0.714597	0.848509	0.428787	0.412145	0.42405	0.42405	TRUE	0.549814	No
271	ENSMAUG00000000303				ENSMAUG00000000303	366.29	1.033	0.046	0.268	0.788481	0.892138	0.00756435	0.0781678	0.0187007	0.0187007	TRUE	0.101056	No
272	ENSMAUG00000000304	101829619	Tubb6	tubulin beta 6 class V [Source:NCBI gene;Acc:101829619]	ENSMAUG00000000304	6049.33	0.979	-0.031	-0.153	0.878753	0.938913	0.0204578	0.0626559	0.0299795	0.0299795	TRUE	0.416575	No
273	ENSMAUG00000000305	101839447	Tpte	phosphatidylinositol 3,4,5-trisphosphate 3-phosphatase TPTE2-like [Source:NCBI gene;Acc:101839447]	ENSMAUG00000000305	2.42	0.476	-1.072	-0.632	0.527678		1e-08	2.5578	1.43282	1.43282	TRUE	0.191411	No
274	ENSMAUG00000000306	101823255	Sdr16c5	short chain dehydrogenase/reductase family 16C member 5 [Source:NCBI gene;Acc:101823255]	ENSMAUG00000000306	175.16	1.345	0.428	1.245	0.212981	0.459721	0.0732457	0.0961851	0.0787591	0.0787591	TRUE	0.254231	No
275	ENSMAUG00000000307	101836400	D10Wsu102e	chromosome unknown C12orf45 homolog [Source:NCBI gene;Acc:101836400]	ENSMAUG00000000307	574.43	1.168	0.225	1.034	0.301079	0.544928	0.0209575	0.072185	0.0321109	0.0321109	TRUE	0.41253	No
276	ENSMAUG00000000308	101842885	Chia1	acidic mammalian chitinase [Source:NCBI gene;Acc:101842885]	ENSMAUG00000000308	38.04	1	0	0.001	0.999553	0.999883	0.342578	0.220632	0.30843	0.30843	TRUE	0.662463	No
277	ENSMAUG00000000309	101836026	Eif2ak2	eukaryotic translation initiation factor 2 alpha kinase 2 [Source:NCBI gene;Acc:101836026]	ENSMAUG00000000309	7797.87	1.065	0.091	0.457	0.64793	0.807716	0.0212206	0.0624317	0.0285211	0.0285211	TRUE	0.196878	No
278	ENSMAUG00000000310	101835697	Ppan	suppressor of SWI4 1 homolog [Source:NCBI gene;Acc:101835697]	ENSMAUG00000000310	1744.4	0.932	-0.101	-0.37	0.711092	0.84606	0.0497825	0.0651233	0.0532702	0.0532702	TRUE	0.544547	No
279	ENSMAUG00000000311	101837268	Pum2	pumilio RNA binding family member 2 [Source:NCBI gene;Acc:101837268]	ENSMAUG00000000311	4978.3	0.898	-0.155	-0.802	0.422561	0.64809	0.0176126	0.062871	0.0267928	0.0267928	TRUE	0.379419	No
280	ENSMAUG00000000312	101826822	Gk	glycerol kinase [Source:NCBI gene;Acc:101826822]	ENSMAUG00000000312	1301.26	1.224	0.292	0.815	0.414947	0.642318	0.100817	0.066304	0.0914431	0.0914431	TRUE	0.596028	No
281	ENSMAUG00000000313	101828338	Mroh2b	maestro heat like repeat family member 2B [Source:NCBI gene;Acc:101828338]	ENSMAUG00000000313	30.77	1.242	0.313	0.82	0.412439	0.640949	0.00574606	0.258228	0.0747068	0.0747068	TRUE	0.205926	No
282	ENSMAUG00000000314				ENSMAUG00000000314	378.63	1.73	0.791	1.671	0.0946316	0.328107	0.194014	0.0776298	0.158529	0.158529	TRUE	2.9754	No
283	ENSMAUG00000000315				ENSMAUG00000000315	0.55	0.373	-1.424	-0.372	0.709951		1e-08	10.9626	8.5671	8.5671	TRUE	0.479614	No
284	ENSMAUG00000000316	101826562		paired like homeodomain 2 [Source:NCBI gene;Acc:101826562]	ENSMAUG00000000316	5.24	4.418	2.144	1.551	0.120941	0.361086	1.01141	1.2154	1.06587	1.06587	TRUE	0.915908	No
285	ENSMAUG00000000317	101834509	Rps18-ps5	ribosomal protein S18 [Source:NCBI gene;Acc:101834509]	ENSMAUG00000000317	31659.2	0.674	-0.568	-1.699	0.0893705	0.321511	0.0852793	0.0618471	0.0806551	0.0806551	TRUE	0.124419	No
286	ENSMAUG00000000318	106022247	Svip	small VCP interacting protein [Source:NCBI gene;Acc:106022247]	ENSMAUG00000000318	31.1	1.473	0.559	0.981	0.326389	0.569182	0.186155	0.256116	0.204779	0.204779	TRUE	0.0639056	No
287	ENSMAUG00000000319		Ppp2r5a	protein phosphatase 2, regulatory subunit B', alpha [Source:MGI Symbol;Acc:MGI:2388479]	ENSMAUG00000000319	2307.36	1.278	0.353	1.212	0.225485	0.46957	0.0596749	0.0642773	0.0608537	0.0608537	TRUE	0.194428	No
288	ENSMAUG00000000320		Epcam	epithelial cell adhesion molecule [Source:MGI Symbol;Acc:MGI:106653]	ENSMAUG00000000320	1830.63	1.4	0.485	1.449	0.14734	0.391752	0.0856666	0.0649599	0.0801763	0.0801763	TRUE	1.31435	No
289	ENSMAUG00000000321				ENSMAUG00000000321	1063.8	0.775	-0.369	-1.345	0.178492	0.425476	0.0480214	0.0673415	0.0531618	0.0531618	TRUE	0.145723	No
290	ENSMAUG00000000322	101822646	Stam2	signal transducing adaptor molecule 2 [Source:NCBI gene;Acc:101822646]	ENSMAUG00000000322	1120.91	1.232	0.301	0.853	0.393809	0.625231	0.0969696	0.0670519	0.0888901	0.0888901	TRUE	0.237553	No
291	ENSMAUG00000000323	101822730		glutathione S-transferase A6 [Source:NCBI gene;Acc:101822730]	ENSMAUG00000000323	0.06	1.414	0.499	0.113	0.909777		1e-08	95.8002	12	12	TRUE	0.185937	No
292	ENSMAUG00000000324	101822816	Rrp8	ribosomal RNA processing 8 [Source:NCBI gene;Acc:101822816]	ENSMAUG00000000324	673.58	0.989	-0.015	-0.064	0.948611	0.974946	0.030855	0.0706352	0.0389168	0.0389168	TRUE	0.193914	No
293	ENSMAUG00000000325	101837514	Atp11b	ATPase phospholipid transporting 11B (putative) [Source:NCBI gene;Acc:101837514]	ENSMAUG00000000325	1963.31	1.047	0.066	0.266	0.789965	0.892845	0.0380336	0.0647367	0.0436959	0.0436959	TRUE	0.905108	No
294	ENSMAUG00000000326	101837443	Tceal7	transcription elongation factor A like 7 [Source:NCBI gene;Acc:101837443]	ENSMAUG00000000326	0.86	16.835	4.073	0.955	0.339693		12	7.12017	12	12	TRUE	3.12349	No
295	ENSMAUG00000000327	101844833	Tradd	TNFRSF1A associated via death domain [Source:NCBI gene;Acc:101844833]	ENSMAUG00000000327	958.07	0.823	-0.281	-1.136	0.256001	0.499774	0.0339891	0.067969	0.0431851	0.0431851	TRUE	0.245958	No
296	ENSMAUG00000000328		Sycp1	synaptonemal complex protein 1 [Source:MGI Symbol;Acc:MGI:105931]	ENSMAUG00000000328	7.76	0.821	-0.284	-0.255	0.798644	0.897373	0.767492	0.840956	0.789361	0.789361	TRUE	0.57429	No
297	ENSMAUG00000000329	101833450	D1Pas1	putative ATP-dependent RNA helicase Pl10 [Source:NCBI gene;Acc:101833450]	ENSMAUG00000000329	0.31	2.38	1.251	0.29	0.771944		1e-08	19.4766	12	12	TRUE	0.0292899	No
298	ENSMAUG00000000330	101838245	Impdh1	inosine monophosphate dehydrogenase 1 [Source:NCBI gene;Acc:101838245]	ENSMAUG00000000330	1774.29	1.034	0.048	0.203	0.839124	0.919407	0.0338606	0.0650649	0.0402361	0.0402361	TRUE	0.143743	No
299	ENSMAUG00000000331	101830814	Dock10	dedicator of cytokinesis 10 [Source:NCBI gene;Acc:101830814]	ENSMAUG00000000331	1797.67	0.857	-0.222	-0.545	0.585935	0.769619	0.141235	0.0650205	0.118919	0.118919	TRUE	0.117358	No
300	ENSMAUG00000000332	101823294	Ecrg4	ECRG4 augurin precursor [Source:NCBI gene;Acc:101823294]	ENSMAUG00000000332	6.86	0.721	-0.472	-0.464	0.642499	0.804227	0.44147	0.942765	0.637847	0.637847	TRUE	0.631779	No
301	ENSMAUG00000000333	101826311	Vstm5	V-set and transmembrane domain containing 5 [Source:NCBI gene;Acc:101826311]	ENSMAUG00000000333	21.24	0.91	-0.135	-0.215	0.83007	0.914569	0.200497	0.34641	0.238486	0.238486	TRUE	0.716606	No
302	ENSMAUG00000000334		Slamf6	SLAM family member 6 [Source:MGI Symbol;Acc:MGI:1353620]	ENSMAUG00000000334	431.54	2.083	1.059	1.799	0.0719549	0.29679	0.3216	0.0756713	0.247075	0.247075	TRUE	0.974306	No
303	ENSMAUG00000000335	101836838		ribonuclease T2 [Source:NCBI gene;Acc:101836838]	ENSMAUG00000000335	5468.11	0.807	-0.309	-1.214	0.224801	0.469316	0.042472	0.0627622	0.0464022	0.0464022	TRUE	0.146366	No
304	ENSMAUG00000000336	101824858		synaptic functional regulator FMR1 [Source:NCBI gene;Acc:101824858]	ENSMAUG00000000336	94.44	1.408	0.494	0.891	0.37296	0.608503	0.24829	0.125701	0.212278	0.212278	TRUE	0.113498	No
305	ENSMAUG00000000337		Esrrb	estrogen related receptor, beta [Source:MGI Symbol;Acc:MGI:1346832]	ENSMAUG00000000337	8.96	0.576	-0.796	-0.862	0.388759	0.621504	0.454256	0.736509	0.529038	0.529038	TRUE	0.885684	No
306	ENSMAUG00000000338	101833977	Pbdc1	polysaccharide biosynthesis domain containing 1 [Source:NCBI gene;Acc:101833977]	ENSMAUG00000000338	1453.46	0.843	-0.246	-1.331	0.183182	0.4295	0.0152164	0.0658173	0.0236041	0.0236041	TRUE	0.180448	No
307	ENSMAUG00000000339	101825534		secreted seminal-vesicle Ly-6 protein 1-like [Source:NCBI gene;Acc:101825534]	ENSMAUG00000000339	0.61	0.249	-2.004	-0.631	0.527723		2.23784	9.99874	5.76104	5.76104	TRUE	0.948049	No
308	ENSMAUG00000000340	101842033	Ndufb2	NADH:ubiquinone oxidoreductase subunit B2 [Source:NCBI gene;Acc:101842033]	ENSMAUG00000000340	1584.13	1.326	0.407	2.28	0.0225806	0.212857	0.013087	0.0654741	0.0222877	0.0222877	TRUE	0.226207	No
309	ENSMAUG00000000341	101833194	Pla2g10	phospholipase A2 group X [Source:NCBI gene;Acc:101833194]	ENSMAUG00000000341	0.34	0.336	-1.574	-0.362	0.717669		1e-08	17.6174	12	12	TRUE	0.699286	No
310	ENSMAUG00000000342	101838674	Pde5a	phosphodiesterase 5A [Source:NCBI gene;Acc:101838674]	ENSMAUG00000000342	868.88	0.822	-0.283	-0.595	0.55186	0.745279	0.204626	0.068617	0.162241	0.162241	TRUE	0.152475	No
311	ENSMAUG00000000343	101836749	Pds5b	PDS5 cohesin associated factor B [Source:NCBI gene;Acc:101836749]	ENSMAUG00000000343	1470.79	0.956	-0.065	-0.323	0.746916	0.866817	0.0201496	0.0657683	0.0282023	0.0282023	TRUE	0.203889	No
312	ENSMAUG00000000344	101834380		thymosin beta 15B [Source:NCBI gene;Acc:101834380]	ENSMAUG00000000344	7.71	0.532	-0.911	-0.925	0.355174	0.594766	0.370052	0.846075	0.523122	0.523122	TRUE	0.284659	No
313	ENSMAUG00000000345	101839425	Fzd4	frizzled class receptor 4 [Source:NCBI gene;Acc:101839425]	ENSMAUG00000000345	6242.59	0.717	-0.479	-1.63	0.103188	0.340593	0.0668812	0.0626249	0.0621663	0.0621663	TRUE	0.794728	No
314	ENSMAUG00000000346	101829653	Txndc11	thioredoxin domain containing 11 [Source:NCBI gene;Acc:101829653]	ENSMAUG00000000346	1651.42	1.209	0.274	2.11	0.0348535	0.237408	0.00403614	0.0653185	0.0114667	0.0114667	TRUE	0.0734419	No
315	ENSMAUG00000000347	101829059	Mrpl55	mitochondrial ribosomal protein L55 [Source:NCBI gene;Acc:101829059]	ENSMAUG00000000347	458.35	1.12	0.164	0.709	0.478525	0.690211	0.025984	0.0748516	0.0361388	0.0361388	TRUE	0.1088	No
316	ENSMAUG00000000348		Hps3	HPS3, biogenesis of lysosomal organelles complex 2 subunit 1 [Source:MGI Symbol;Acc:MGI:2153839]	ENSMAUG00000000348	594.65	1.878	0.909	1.765	0.0775677	0.304608	0.244828	0.071827	0.189226	0.189226	TRUE	4.70408	No
317	ENSMAUG00000000349	101839534	Arhgap30	Rho GTPase activating protein 30 [Source:NCBI gene;Acc:101839534]	ENSMAUG00000000349	3645.61	1.153	0.206	0.747	0.455325	0.674594	0.0512753	0.0633151	0.0544656	0.0544656	TRUE	0.534026	No
318	ENSMAUG00000000350	101833010	Rbp1	retinol binding protein 1 [Source:NCBI gene;Acc:101833010]	ENSMAUG00000000350	176.99	0.897	-0.157	-0.397	0.691382	0.832952	0.111574	0.0958283	0.107325	0.107325	TRUE	1.98749	No
319	ENSMAUG00000000351	101842081	Lipg	lipase G, endothelial type [Source:NCBI gene;Acc:101842081]	ENSMAUG00000000351	1942.29	1.155	0.208	0.76	0.447382	0.667793	0.05075	0.06477	0.0536446	0.0536446	TRUE	0.182758	No
320	ENSMAUG00000000352	101835172	Siglec15	sialic acid binding Ig like lectin 15 [Source:NCBI gene;Acc:101835172]	ENSMAUG00000000352	0
321	ENSMAUG00000000353	101830451	Ogdhl	oxoglutarate dehydrogenase like [Source:NCBI gene;Acc:101830451]	ENSMAUG00000000353	18.54	0.704	-0.506	-0.856	0.3918	0.624131	0.141708	0.387932	0.204944	0.204944	TRUE	0.232233	No
322	ENSMAUG00000000354	101822770	Sertm1	serine rich and transmembrane domain containing 1 [Source:NCBI gene;Acc:101822770]	ENSMAUG00000000354	1.41	0.199	-2.33	-1.055	0.291374		1e-08	4.33974	2.85638	2.85638	TRUE	0.0608023	No
323	ENSMAUG00000000355				ENSMAUG00000000355	0
324	ENSMAUG00000000356	101826569	4931406C07Rik	chromosome unknown C11orf54 homolog [Source:NCBI gene;Acc:101826569]	ENSMAUG00000000356	472.6	1.346	0.429	1.113	0.265743	0.509069	0.117296	0.0744538	0.104997	0.104997	TRUE	0.423951	No
325	ENSMAUG00000000357		Atp11c	ATPase, class VI, type 11C [Source:MGI Symbol;Acc:MGI:1859661]	ENSMAUG00000000357	157.37	1.103	0.142	0.36	0.718794	0.851005	0.108122	0.100088	0.105914	0.105914	TRUE	0.204517	No
326	ENSMAUG00000000358	101840028	Sdccag8	serologically defined colon cancer antigen 8 [Source:NCBI gene;Acc:101840028]	ENSMAUG00000000358	649.25	0.711	-0.492	-1.629	0.10341	0.340954	0.0651273	0.0709717	0.0643177	0.0643177	TRUE	0.933048	No
327	ENSMAUG00000000359	101839504	Slc7a1	solute carrier family 7 member 1 [Source:NCBI gene;Acc:101839504]	ENSMAUG00000000359	1373.51	1.188	0.249	1.994	0.0461908	0.259382	0.00304846	0.0660595	0.0104995	0.0104995	TRUE	0.0633902	No
328	ENSMAUG00000000360	101844882		prolactin-2C3-like [Source:NCBI gene;Acc:101844882]	ENSMAUG00000000360	0
329	ENSMAUG00000000361	101831793	Timp3	TIMP metallopeptidase inhibitor 3 [Source:NCBI gene;Acc:101831793]	ENSMAUG00000000361	28140.3	0.88	-0.185	-0.687	0.492069	0.701898	0.0534406	0.061871	0.0520764	0.0520764	TRUE	0.775028	No
330	ENSMAUG00000000362		Siglech	sialic acid binding Ig-like lectin H [Source:MGI Symbol;Acc:MGI:2443256]	ENSMAUG00000000362	19.24	2.489	1.315	1.658	0.0972624	0.332388	0.407152	0.375973	0.398151	0.398151	TRUE	0.156467	No
331	ENSMAUG00000000363	101822803	Atp6v1h	ATPase H+ transporting V1 subunit H [Source:NCBI gene;Acc:101822803]	ENSMAUG00000000363	3006.37	0.967	-0.048	-0.416	0.677729	0.824389	0.00291088	0.0636679	0.00933155	0.00933155	TRUE	0.0372162	No
332	ENSMAUG00000000364	101844949		lysozyme C-2-like [Source:NCBI gene;Acc:101844949]	ENSMAUG00000000364	13.34	1.034	0.048	0.064	0.948871	0.975014	0.18652	0.515079	0.318955	0.318955	TRUE	0.473734	No
333	ENSMAUG00000000365		Tmem19	transmembrane protein 19 [Source:MGI Symbol;Acc:MGI:1914476]	ENSMAUG00000000365	633.34	0.797	-0.326	-1.859	0.0629571	0.284943	0.0108361	0.0712057	0.0205854	0.0205854	TRUE	0.152142	No
334	ENSMAUG00000000366	101841194	Pole3	DNA polymerase epsilon 3, accessory subunit [Source:NCBI gene;Acc:101841194]	ENSMAUG00000000366	2542.93	0.871	-0.199	-1.799	0.0720804	0.296813	0.00211577	0.0640345	0.00845232	0.00845232	TRUE	0.0223168	No
335	ENSMAUG00000000367	101844817	Adgrf2	adhesion G protein-coupled receptor F2 [Source:NCBI gene;Acc:101844817]	ENSMAUG00000000367	1.2	0.749	-0.416	-0.128	0.898486		10.6554	5.09833	7.15551	7.15551	TRUE	1.59858	No
336	ENSMAUG00000000368	101823499	Ndufa1	NADH:ubiquinone oxidoreductase subunit A1 [Source:NCBI gene;Acc:101823499]	ENSMAUG00000000368	3140.22	0.782	-0.355	-1.581	0.113764	0.354337	0.0289517	0.0635821	0.03586	0.03586	TRUE	0.172388	No
337	ENSMAUG00000000369	101842446	Large1	LARGE xylosyl- and glucuronyltransferase 1 [Source:NCBI gene;Acc:101842446]	ENSMAUG00000000369	741.43	0.699	-0.517	-1.383	0.166805	0.412795	0.117228	0.0698135	0.0995712	0.0995712	TRUE	0.272624	No
338	ENSMAUG00000000370		Kcnk12	potassium channel, subfamily K, member 12 [Source:MGI Symbol;Acc:MGI:2684043]	ENSMAUG00000000370	1.79	0.984	-0.023	-0.012	0.990146		1.19032	3.44737	1.94152	1.94152	TRUE	0.289409	No
339	ENSMAUG00000000371	101830459	Azin2	antizyme inhibitor 2 [Source:NCBI gene;Acc:101830459]	ENSMAUG00000000371	231.49	1.131	0.178	0.805	0.420803	0.646767	0.0157843	0.0877833	0.0304282	0.0304282	TRUE	0.153203	No
340	ENSMAUG00000000372		Kbtbd6	kelch repeat and BTB (POZ) domain containing 6 [Source:MGI Symbol;Acc:MGI:3643058]	ENSMAUG00000000372	2.85	7.185	2.845	1.899	0.0575974		1e-08	2.18342	0.801954	0.801954	TRUE	1.301	No
341	ENSMAUG00000000373	101833769	Olfml3	olfactomedin like 3 [Source:NCBI gene;Acc:101833769]	ENSMAUG00000000373	2923.86	0.874	-0.194	-0.854	0.393158	0.625005	0.0313846	0.0637246	0.0369987	0.0369987	TRUE	0.511072	No
342	ENSMAUG00000000374	101831060	Zbtb7c	zinc finger and BTB domain containing 7C [Source:NCBI gene;Acc:101831060]	ENSMAUG00000000374	96.99	0.949	-0.076	-0.276	0.78264	0.888353	0.0204598	0.124014	0.0434112	0.0434112	TRUE	0.160571	No
343	ENSMAUG00000000375	101843251	Sec22c	SEC22 homolog C, vesicle trafficking protein [Source:NCBI gene;Acc:101843251]	ENSMAUG00000000375	426.26	0.758	-0.4	-2.512	0.0120172	0.184701	0.0053369	0.0758451	0.0160601	0.0160601	TRUE	0.0680849	No
344	ENSMAUG00000000376	101841900	Nod1	nucleotide binding oligomerization domain containing 1 [Source:NCBI gene;Acc:101841900]	ENSMAUG00000000376	6914.27	0.925	-0.112	-0.532	0.595046	0.775703	0.0228721	0.0625308	0.0319294	0.0319294	TRUE	0.207735	No
345	ENSMAUG00000000377				ENSMAUG00000000377	314.89	1.648	0.721	1.519	0.128768	0.369475	0.194313	0.0808635	0.159453	0.159453	TRUE	0.306164	No
346	ENSMAUG00000000378	101838375	Clasrp	CLK4 associating serine/arginine rich protein [Source:NCBI gene;Acc:101838375]	ENSMAUG00000000378	1484.34	0.897	-0.157	-0.617	0.537145	0.735505	0.0376684	0.0657307	0.0463006	0.0463006	TRUE	0.417729	No
347	ENSMAUG00000000379	101842739	Slc38a5	solute carrier family 38 member 5 [Source:NCBI gene;Acc:101842739]	ENSMAUG00000000379	90.18	0.709	-0.496	-1.47	0.141613	0.386092	0.0544658	0.128722	0.0719869	0.0719869	TRUE	0.926165	No
348	ENSMAUG00000000380	101832079	Slco5a1	solute carrier organic anion transporter family member 5A1 [Source:NCBI gene;Acc:101832079]	ENSMAUG00000000380	320.52	0.387	-1.368	-2.407	0.016084	0.196925	0.306494	0.0805257	0.229549	0.229549	TRUE	1.27177	No
349	ENSMAUG00000000381	101840030	Igsf9b	immunoglobulin superfamily member 9B [Source:NCBI gene;Acc:101840030]	ENSMAUG00000000381	2.02	0.284	-1.818	-1.14	0.254392		0.438948	3.05659	1.29265	1.29265	TRUE	0.483896	No
350	ENSMAUG00000000382	101835380	Prob1	proline rich basic protein 1 [Source:NCBI gene;Acc:101835380]	ENSMAUG00000000382	3.21	1.405	0.491	0.422	0.673376		1e-08	1.94875	0.726304	0.726304	TRUE	0.137638	No
351	ENSMAUG00000000383	101832739	Stat6	signal transducer and activator of transcription 6 [Source:NCBI gene;Acc:101832739]	ENSMAUG00000000383	3439.14	1.44	0.526	1.752	0.0797877	0.308084	0.0651321	0.0634147	0.0647534	0.0647534	TRUE	1.08225	No
352	ENSMAUG00000000384				ENSMAUG00000000384	2001.97	0.487	-1.038	-1.719	0.0855993	0.315987	0.386831	0.0646772	0.262345	0.262345	TRUE	0.179336	No
353	ENSMAUG00000000385	101843897	Mcts1	MCTS1 re-initiation and release factor [Source:NCBI gene;Acc:101843897]	ENSMAUG00000000385	1353.12	0.7	-0.515	-2.307	0.0210657	0.207817	0.0277363	0.0661259	0.0351213	0.0351213	TRUE	0.283104	No
354	ENSMAUG00000000386	101844884	Znrd1	zinc ribbon domain containing 1 [Source:NCBI gene;Acc:101844884]	ENSMAUG00000000386	1471.1	0.586	-0.77	-2.349	0.0188174	0.202161	0.0842652	0.0657674	0.0767535	0.0767535	TRUE	0.374484	No
355	ENSMAUG00000000387		Bcorl1	BCL6 co-repressor-like 1 [Source:MGI Symbol;Acc:MGI:2443910]	ENSMAUG00000000387	171.35	1.468	0.554	1.318	0.187495	0.434036	0.132223	0.0969539	0.122247	0.122247	TRUE	0.260479	No
356	ENSMAUG00000000388	101831945	4930452B06Rik	chromosome unknown C3orf67 homolog [Source:NCBI gene;Acc:101831945]	ENSMAUG00000000388	296.34	0.937	-0.094	-0.484	0.628361	0.795813	0.0116484	0.0820654	0.0239337	0.0239337	TRUE	0.141743	No
357	ENSMAUG00000000389		Cabp5	calcium binding protein 5 [Source:MGI Symbol;Acc:MGI:1352746]	ENSMAUG00000000389	1.28	0.642	-0.639	-0.2	0.84122		10.5561	4.80161	6.92108	6.92108	TRUE	1.17394	No
358	ENSMAUG00000000390	101837796	Nipsnap3a	protein NipSnap homolog 3A [Source:NCBI gene;Acc:101837796]	ENSMAUG00000000390	4.86	0.501	-0.996	-0.942	0.346257	0.587792	0.30772	1.30587	0.650121	0.650121	TRUE	0.404913	No
359	ENSMAUG00000000391	101843719	Spcs1	signal peptidase complex subunit 1 [Source:NCBI gene;Acc:101843719]	ENSMAUG00000000391	4305.66	0.706	-0.502	-1.973	0.0485207	0.26401	0.0412136	0.0630608	0.0464976	0.0464976	TRUE	0.114273	No
360	ENSMAUG00000000392	101822554		UDP-glucuronosyltransferase 2B31-like [Source:NCBI gene;Acc:101822554]	ENSMAUG00000000392	351.95	1.063	0.088	0.294	0.768839	0.880975	0.0562733	0.0788407	0.0617719	0.0617719	TRUE	0.289918	No
361	ENSMAUG00000000393	101843028	Gjd2	gap junction protein delta 2 [Source:NCBI gene;Acc:101843028]	ENSMAUG00000000393	0
362	ENSMAUG00000000394	101833965	Ndufa9	NADH:ubiquinone oxidoreductase subunit A9 [Source:NCBI gene;Acc:101833965]	ENSMAUG00000000394	3607.43	0.848	-0.237	-1.059	0.289595	0.533582	0.0284153	0.0633327	0.0359625	0.0359625	TRUE	0.138625	No
363	ENSMAUG00000000395	101823625		NADPH-dependent diflavin oxidoreductase 1 [Source:NCBI gene;Acc:101823625]	ENSMAUG00000000395	401.29	1.168	0.225	0.992	0.321099	0.564042	0.0230449	0.0767279	0.0343156	0.0343156	TRUE	0.446263	No
364	ENSMAUG00000000396				ENSMAUG00000000396	3.41	1.703	0.768	0.545	0.585525		0.862622	1.83759	1.2125	1.2125	TRUE	0.552055	No
365	ENSMAUG00000000397				ENSMAUG00000000397	0
366	ENSMAUG00000000398	101844676	Msmb	microseminoprotein beta [Source:NCBI gene;Acc:101844676]	ENSMAUG00000000398	21.72	1.426	0.512	0.737	0.461409	0.678079	0.268201	0.340154	0.292229	0.292229	TRUE	0.262477	No
367	ENSMAUG00000000399	101827971	Trit1	tRNA isopentenyltransferase 1 [Source:NCBI gene;Acc:101827971]	ENSMAUG00000000399	924.96	0.609	-0.715	-2.251	0.024373	0.218256	0.072787	0.0681949	0.0715541	0.0715541	TRUE	1.64014	No
368	ENSMAUG00000000400	101841002	Klf10	Kruppel like factor 10 [Source:NCBI gene;Acc:101841002]	ENSMAUG00000000400	4879.94	1.303	0.382	1.419	0.155814	0.401826	0.0486196	0.0628955	0.0518655	0.0518655	TRUE	0.876627	No
369	ENSMAUG00000000401	101834689	Ippk	inositol-pentakisphosphate 2-kinase [Source:NCBI gene;Acc:101834689]	ENSMAUG00000000401	708.84	1.111	0.151	0.791	0.429149	0.652263	0.0155439	0.0701886	0.024954	0.024954	TRUE	0.287677	No
370	ENSMAUG00000000402	101833793		replication protein A3 [Source:NCBI gene;Acc:101833793]	ENSMAUG00000000402	986.58	0.925	-0.113	-0.559	0.575962	0.763096	0.0203773	0.0677865	0.0280831	0.0280831	TRUE	0.404417	No
371	ENSMAUG00000000403	101827130		NADH dehydrogenase [ubiquinone] flavoprotein 1, mitochondrial [Source:NCBI gene;Acc:101827130]	ENSMAUG00000000403	2323.03	0.62	-0.689	-1.683	0.0923684	0.325566	0.129522	0.0642596	0.12026	0.12026	TRUE	0.107316	No
372	ENSMAUG00000000404		Zfp599	zinc finger protein 599 [Source:MGI Symbol;Acc:MGI:2679006]	ENSMAUG00000000404	2.83	8.441	3.077	1.621	0.104978		1.45331	2.1987	1.7927	1.7927	TRUE	0.416824	No
373	ENSMAUG00000000405	101844890	Rgs18	regulator of G-protein signaling 18 [Source:NCBI gene;Acc:101844890]	ENSMAUG00000000405	0
374	ENSMAUG00000000405	101841427	Rgs18	regulator of G-protein signaling 18 [Source:NCBI gene;Acc:101844890]	ENSMAUG00000000405	0
375	ENSMAUG00000000406	101830449	S1pr1	sphingosine-1-phosphate receptor 1 [Source:NCBI gene;Acc:101830449]	ENSMAUG00000000406	8055.9	0.85	-0.235	-0.6	0.548215	0.743135	0.135518	0.0624069	0.110193	0.110193	TRUE	0.152076	No
376	ENSMAUG00000000407	101839439		formyl peptide receptor-related sequence 3-like [Source:NCBI gene;Acc:101839439]	ENSMAUG00000000407	0
377	ENSMAUG00000000408	101834783	Bphl	biphenyl hydrolase like [Source:NCBI gene;Acc:101834783]	ENSMAUG00000000408	526.23	0.954	-0.067	-0.42	0.674354	0.822417	0.00661069	0.0731495	0.0165008	0.0165008	TRUE	0.0897959	No
378	ENSMAUG00000000409	101828531	Ccdc148	coiled-coil domain containing 148 [Source:NCBI gene;Acc:101828531]	ENSMAUG00000000409	237.79	1.173	0.23	0.871	0.383606	0.617393	0.0346824	0.0870906	0.0458675	0.0458675	TRUE	0.285391	No
379	ENSMAUG00000000410	101836088	Thsd1	thrombospondin type 1 domain containing 1 [Source:NCBI gene;Acc:101836088]	ENSMAUG00000000410	1248.09	0.791	-0.338	-1.168	0.242645	0.487089	0.0610403	0.066502	0.059494	0.059494	TRUE	0.863431	No
380	ENSMAUG00000000411	101826192	Coq7	coenzyme Q7, hydroxylase [Source:NCBI gene;Acc:101826192]	ENSMAUG00000000411	930.69	0.78	-0.359	-1.731	0.083498	0.313194	0.0211458	0.0681546	0.0297689	0.0297689	TRUE	0.399578	No
381	ENSMAUG00000000412	101838136		synaptotagmin like 2 [Source:NCBI gene;Acc:101838136]	ENSMAUG00000000412	714.6	1.228	0.296	0.968	0.333136	0.574543	0.0643591	0.0701197	0.0658262	0.0658262	TRUE	0.249536	No
382	ENSMAUG00000000413				ENSMAUG00000000413	33.62	1.786	0.837	1.482	0.138214	0.382077	0.180249	0.241529	0.198987	0.198987	TRUE	0.208853	No
383	ENSMAUG00000000414	101835151	Il21	interleukin 21 [Source:NCBI gene;Acc:101835151]	ENSMAUG00000000414	11.86	1.058	0.081	0.099	0.921463	0.960796	0.368308	0.571742	0.432484	0.432484	TRUE	0.268069	No
384	ENSMAUG00000000415	101840486	Zfp131	zinc finger protein 131 [Source:NCBI gene;Acc:101840486]	ENSMAUG00000000415	1082.79	1.121	0.164	0.471	0.637617	0.800818	0.093816	0.0672418	0.0866431	0.0866431	TRUE	0.169488	No
385	ENSMAUG00000000416		Gapvd1	GTPase activating protein and VPS9 domains 1 [Source:MGI Symbol;Acc:MGI:1913941]	ENSMAUG00000000416	775.69	1.6	0.678	2.022	0.0431846	0.2543	0.0834872	0.0694532	0.0798811	0.0798811	TRUE	0.13591	No
386	ENSMAUG00000000417		Man1a2	mannosidase, alpha, class 1A, member 2 [Source:MGI Symbol;Acc:MGI:104676]	ENSMAUG00000000417	469.39	0.791	-0.339	-0.736	0.461797	0.678297	0.184161	0.0745413	0.151025	0.151025	TRUE	0.184089	No
387	ENSMAUG00000000418	101826147	Usp26	ubiquitin specific peptidase 26 [Source:NCBI gene;Acc:101826147]	ENSMAUG00000000418	0.19	1	0	0	1		12	31.5525	12	12	TRUE	0.720651	No
388	ENSMAUG00000000419	106022989		mucolipin-1-like [Source:NCBI gene;Acc:106022989]	ENSMAUG00000000419	13.04	2.283	1.191	1.571	0.116256	0.35715	0.228327	0.525509	0.324041	0.324041	TRUE	1.13756	No
389	ENSMAUG00000000420		Setx	senataxin [Source:MGI Symbol;Acc:MGI:2443480]	ENSMAUG00000000420	1030.15	1.036	0.05	0.178	0.8587	0.927992	0.0534632	0.0675272	0.0567398	0.0567398	TRUE	0.599468	No
390	ENSMAUG00000000421	101842464	Lrrc74a	leucine rich repeat containing 74A [Source:NCBI gene;Acc:101842464]	ENSMAUG00000000421	2.31	0.027	-5.187	-2.773	0.00555494		0.661673	2.67663	1.4146	1.4146	TRUE	0.621648	No
391	ENSMAUG00000000422	101830536	Gnao1	G protein subunit alpha o1 [Source:NCBI gene;Acc:101830536]	ENSMAUG00000000422	1936.3	0.58	-0.787	-2.906	0.0036666	0.135334	0.0488328	0.0647796	0.0523598	0.0523598	TRUE	0.100424	No
392	ENSMAUG00000000423	101834186	Rasgrp3	RAS guanyl releasing protein 3 [Source:NCBI gene;Acc:101834186]	ENSMAUG00000000423	1794.9	0.965	-0.051	-0.183	0.854503	0.926308	0.0530423	0.0650257	0.0558191	0.0558191	TRUE	1.01903	No
393	ENSMAUG00000000424	101834805	Taf3	TATA-box binding protein associated factor 3 [Source:NCBI gene;Acc:101834805]	ENSMAUG00000000424	581.48	0.783	-0.353	-1.018	0.308581	0.552784	0.089483	0.0720574	0.0849251	0.0849251	TRUE	1.2031	No
394	ENSMAUG00000000425		Smco4	single-pass membrane protein with coiled-coil domains 4 [Source:MGI Symbol;Acc:MGI:3039636]	ENSMAUG00000000425	1188.3	0.688	-0.54	-2.205	0.0274393	0.223758	0.0345137	0.0667458	0.0423438	0.0423438	TRUE	0.0845286	No
395	ENSMAUG00000000426				ENSMAUG00000000426	89.59	1.844	0.883	1.774	0.076011	0.301931	0.182641	0.129166	0.16742	0.16742	TRUE	0.446067	No
396	ENSMAUG00000000427				ENSMAUG00000000427	0
397	ENSMAUG00000000428		Sntg2	syntrophin, gamma 2 [Source:MGI Symbol;Acc:MGI:1919541]	ENSMAUG00000000428	237.29	0.416	-1.264	-2.657	0.00788313	0.169014	0.187694	0.0871448	0.157745	0.157745	TRUE	3.20537	No
398	ENSMAUG00000000429	101842014	Robo2	roundabout guidance receptor 2 [Source:NCBI gene;Acc:101842014]	ENSMAUG00000000429	157.62	1.052	0.073	0.35	0.726206	0.855189	0.00727352	0.100029	0.0250744	0.0250744	TRUE	0.098676	No
399	ENSMAUG00000000430	101832326	Tbc1d20	TBC1 domain family member 20 [Source:NCBI gene;Acc:101832326]	ENSMAUG00000000430	6633.58	0.76	-0.396	-1.923	0.0545178	0.27141	0.021431	0.0625678	0.0304501	0.0304501	TRUE	0.394747	No
400	ENSMAUG00000000431	101839690	Rab38	RAB38, member RAS oncogene family [Source:NCBI gene;Acc:101839690]	ENSMAUG00000000431	1083.33	0.74	-0.434	-2.136	0.03271	0.232416	0.0204555	0.067239	0.0288092	0.0288092	TRUE	0.115025	No
401	ENSMAUG00000000432	101837922	Barx1	BARX homeobox 1 [Source:NCBI gene;Acc:101837922]	ENSMAUG00000000432	4.06	3.643	1.865	1.721	0.0852024	0.315788	1e-08	1.55091	0.522342	0.522342	TRUE	0.247843	No
402	ENSMAUG00000000433		Sh3bgrl	SH3-binding domain glutamic acid-rich protein like [Source:MGI Symbol;Acc:MGI:1930849]	ENSMAUG00000000433	5740.62	0.612	-0.708	-3.335	0.000854402	0.0839474	0.0242137	0.0627097	0.0322995	0.0322995	TRUE	0.117492	No
403	ENSMAUG00000000434	101836612	Bhlhb9	basic helix-loop-helix family member b9 [Source:NCBI gene;Acc:101836612]	ENSMAUG00000000434	356.43	0.982	-0.026	-0.103	0.917817	0.959015	0.0335453	0.0786247	0.0431546	0.0431546	TRUE	0.412887	No
404	ENSMAUG00000000435	101832645	Cog6	component of oligomeric golgi complex 6 [Source:NCBI gene;Acc:101832645]	ENSMAUG00000000435	593.75	1.722	0.784	1.61	0.107303	0.346358	0.214609	0.0718424	0.169183	0.169183	TRUE	0.259321	No
405	ENSMAUG00000000436	101828480	Efr3b	EFR3 homolog B [Source:NCBI gene;Acc:101828480]	ENSMAUG00000000436	84.81	1.603	0.68	1.864	0.0622981	0.283796	0.0673524	0.132969	0.0832843	0.0832843	TRUE	0.649087	No
406	ENSMAUG00000000437	101824591		spindlin-2B-like [Source:NCBI gene;Acc:101824591]	ENSMAUG00000000437	1.85	0.866	-0.208	-0.113	0.909954		1.32677	3.33029	1.99698	1.99698	TRUE	1.79679	No
407	ENSMAUG00000000438	101824000	Exoc3l	exocyst complex component 3 like 1 [Source:NCBI gene;Acc:101824000]	ENSMAUG00000000438	1922.6	0.532	-0.91	-2.583	0.00978396	0.176298	0.0988908	0.0648019	0.0889696	0.0889696	TRUE	0.0562538	No
408	ENSMAUG00000000439	101835182	Fto	FTO alpha-ketoglutarate dependent dioxygenase [Source:NCBI gene;Acc:101835182]	ENSMAUG00000000439	1089.91	0.628	-0.672	-1.78	0.075048	0.30039	0.11518	0.0672053	0.10183	0.10183	TRUE	2.90132	No
409	ENSMAUG00000000440	101844288	Ptk7	protein tyrosine kinase 7 (inactive) [Source:NCBI gene;Acc:101844288]	ENSMAUG00000000440	1868.98	0.962	-0.056	-0.313	0.754474	0.87183	0.0138625	0.0648922	0.0227432	0.0227432	TRUE	0.143512	No
410	ENSMAUG00000000441	101840980	Nacad	NAC alpha domain containing [Source:NCBI gene;Acc:101840980]	ENSMAUG00000000441	176.6	0.623	-0.683	-1.554	0.120115	0.359893	0.149582	0.0959034	0.134508	0.134508	TRUE	0.320472	No
411	ENSMAUG00000000442	101823660	Pde12	phosphodiesterase 12 [Source:NCBI gene;Acc:101823660]	ENSMAUG00000000442	71.44	2.148	1.103	2.091	0.0365363	0.241933	0.204279	0.146312	0.187455	0.187455	TRUE	0.146428	No
412	ENSMAUG00000000443				ENSMAUG00000000443	847.36	1.513	0.597	1.246	0.212878	0.459695	0.209075	0.0687937	0.164321	0.164321	TRUE	2.46575	No
413	ENSMAUG00000000444	101831417	Fndc5	fibronectin type III domain containing 5 [Source:NCBI gene;Acc:101831417]	ENSMAUG00000000444	31.19	0.762	-0.392	-0.797	0.425166	0.649778	0.102136	0.255579	0.141037	0.141037	TRUE	0.177549	No
414	ENSMAUG00000000445	101838116	Adgrl1	adhesion G protein-coupled receptor L1 [Source:NCBI gene;Acc:101838116]	ENSMAUG00000000445	819.98	0.858	-0.222	-1.194	0.232342	0.475787	0.0135953	0.0690321	0.0236581	0.0236581	TRUE	0.185644	No
415	ENSMAUG00000000446	101826059		3-hydroxyisobutyrate dehydrogenase [Source:NCBI gene;Acc:101826059]	ENSMAUG00000000446	804.62	1.435	0.521	1.755	0.079234	0.307176	0.0599472	0.0691729	0.0622039	0.0622039	TRUE	0.211681	No
416	ENSMAUG00000000447	101827698	Tbc1d2b	TBC1 domain family member 2B [Source:NCBI gene;Acc:101827698]	ENSMAUG00000000447	4998.8	0.883	-0.18	-1.132	0.257484	0.500838	0.0102921	0.062866	0.0179497	0.0179497	TRUE	0.0923215	No
417	ENSMAUG00000000448	101832978	Adgrf1	adhesion G protein-coupled receptor F1 [Source:NCBI gene;Acc:101832978]	ENSMAUG00000000448	9.91	3.294	1.72	2.284	0.0223423	0.212364	0.0642761	0.671867	0.244079	0.244079	TRUE	0.384845	No
418	ENSMAUG00000000449		Smg1	SMG1 homolog, phosphatidylinositol 3-kinase-related kinase (C. elegans) [Source:MGI Symbol;Acc:MGI:1919742]	ENSMAUG00000000449	721.73	1.107	0.147	0.339	0.734893	0.860409	0.162389	0.0700361	0.134864	0.134864	TRUE	0.0717623	No
419	ENSMAUG00000000450	101835782	Arhgef3	Rho guanine nucleotide exchange factor 3 [Source:NCBI gene;Acc:101835782]	ENSMAUG00000000450	5970.88	0.702	-0.51	-2.261	0.0237742	0.216485	0.0324533	0.062669	0.0365165	0.0365165	TRUE	0.611127	No
420	ENSMAUG00000000451	101842540	Kirrel	kirre like nephrin family adhesion molecule 1 [Source:NCBI gene;Acc:101842540]	ENSMAUG00000000451	1992.65	0.963	-0.054	-0.371	0.710993	0.846009	0.00688807	0.0646913	0.0146736	0.0146736	TRUE	0.0866932	No
421	ENSMAUG00000000452		Lama1	laminin, alpha 1 [Source:MGI Symbol;Acc:MGI:99892]	ENSMAUG00000000452	174.13	1.364	0.448	1.965	0.0493698	0.265297	0.0149328	0.0963897	0.0319284	0.0319284	TRUE	0.0720715	No
422	ENSMAUG00000000453	101831970	Wdyhv1	WDYHV motif containing 1 [Source:NCBI gene;Acc:101831970]	ENSMAUG00000000453	515.01	0.718	-0.477	-2.056	0.0397973	0.249165	0.0279539	0.0733999	0.0369072	0.0369072	TRUE	0.280655	No
423	ENSMAUG00000000454	101823643	Matn2	matrilin 2 [Source:NCBI gene;Acc:101823643]	ENSMAUG00000000454	1300.26	1.111	0.152	0.82	0.412283	0.640949	0.0151136	0.0663076	0.0238154	0.0238154	TRUE	0.158613	No
424	ENSMAUG00000000455	101832756	Fzd1	frizzled class receptor 1 [Source:NCBI gene;Acc:101832756]	ENSMAUG00000000455	112.5	1.838	0.878	2.102	0.0355803	0.23904	0.117829	0.115417	0.117129	0.117129	TRUE	0.142117	No
425	ENSMAUG00000000456	101837083		solute carrier family 26 member 9 [Source:NCBI gene;Acc:101837083]	ENSMAUG00000000456	877.66	1.598	0.677	2.258	0.0239223	0.217047	0.0618375	0.0685473	0.0635458	0.0635458	TRUE	0.463038	No
426	ENSMAUG00000000457	101833887	Cdh10	cadherin-10 [Source:NCBI gene;Acc:101833887]	ENSMAUG00000000457	0.48	3.984	1.994	0.604	0.545801		1e-08	12.6306	6.35603	6.35603	TRUE	0.487242	No
427	ENSMAUG00000000458		Lin9	lin-9 homolog (C. elegans) [Source:MGI Symbol;Acc:MGI:1919818]	ENSMAUG00000000458	42.15	1.479	0.564	1	0.317229	0.560162	0.20996	0.205143	0.208584	0.208584	TRUE	1.90597	No
428	ENSMAUG00000000459				ENSMAUG00000000459	0
429	ENSMAUG00000000460		Gm17660	predicted gene, 17660 [Source:MGI Symbol;Acc:MGI:4937294]	ENSMAUG00000000460	129.24	1.323	0.404	0.957	0.3386	0.580206	0.126057	0.108453	0.120994	0.120994	TRUE	0.337473	No
430	ENSMAUG00000000461	101842536	Kmo	kynurenine 3-monooxygenase [Source:NCBI gene;Acc:101842536]	ENSMAUG00000000461	185.41	1.462	0.548	1.461	0.144121	0.388679	0.0959008	0.0942763	0.0951056	0.0951056	TRUE	0.278677	No
431	ENSMAUG00000000462	101826724	Ndufb7	NADH:ubiquinone oxidoreductase subunit B7 [Source:NCBI gene;Acc:101826724]	ENSMAUG00000000462	2320.32	0.71	-0.494	-1.298	0.19431	0.440807	0.116201	0.0642627	0.104095	0.104095	TRUE	0.194917	No
432	ENSMAUG00000000463	101829168	Pkhd1l1	PKHD1 like 1 [Source:NCBI gene;Acc:101829168]	ENSMAUG00000000463	825.33	1.197	0.26	0.651	0.515048	0.719521	0.131437	0.0689842	0.113544	0.113544	TRUE	1.20323	No
433	ENSMAUG00000000464	101836465		peptidylprolyl cis/trans isomerase, NIMA-interacting 1 [Source:NCBI gene;Acc:101836465]	ENSMAUG00000000464	2040.22	0.708	-0.499	-1.542	0.123064	0.362724	0.0726508	0.0646206	0.0749994	0.0749994	TRUE	0.0682446	No
434	ENSMAUG00000000465	101830495	Acly	ATP citrate lyase [Source:NCBI gene;Acc:101830495]	ENSMAUG00000000465	3524.5	1.442	0.528	2.001	0.0453479	0.258137	0.0449457	0.0633721	0.0499406	0.0499406	TRUE	0.200575	No
435	ENSMAUG00000000466	101833654	Pdzd4	PDZ domain containing 4 [Source:NCBI gene;Acc:101833654]	ENSMAUG00000000466	15.15	1.11	0.151	0.28	0.779316	0.886623	0.0450983	0.46078	0.158215	0.158215	TRUE	0.224371	No
436	ENSMAUG00000000467	101831719	Fbxo27	F-box protein 27 [Source:NCBI gene;Acc:101831719]	ENSMAUG00000000467	3312.42	0.998	-0.003	-0.014	0.989199	0.995037	0.0177825	0.063482	0.0255243	0.0255243	TRUE	0.248937	No
437	ENSMAUG00000000468		Dennd2a	DENN/MADD domain containing 2A [Source:MGI Symbol;Acc:MGI:2444961]	ENSMAUG00000000468	949.13	0.873	-0.195	-0.888	0.374521	0.609928	0.0243755	0.0680284	0.0338601	0.0338601	TRUE	0.183055	No
438	ENSMAUG00000000469	101838213	Spry2	sprouty RTK signaling antagonist 2 [Source:NCBI gene;Acc:101838213]	ENSMAUG00000000469	1000.39	1.139	0.188	0.835	0.403671	0.633934	0.0258803	0.0677019	0.0356586	0.0356586	TRUE	0.370426	No
439	ENSMAUG00000000470	101822801	Hs6st2	heparan sulfate 6-O-sulfotransferase 2 [Source:NCBI gene;Acc:101822801]	ENSMAUG00000000470	6.19	0.238	-2.07	-1.322	0.186011	0.432126	1.86182	1.03901	1.56614	1.56614	TRUE	0.110037	No
440	ENSMAUG00000000471	101839510	Map7d3	MAP7 domain containing 3 [Source:NCBI gene;Acc:101839510]	ENSMAUG00000000471	57.5	1.242	0.313	0.951	0.341642	0.582922	0.0350877	0.16685	0.0637991	0.0637991	TRUE	0.0589595	No
441	ENSMAUG00000000472	101825429	Dcun1d4	defective in cullin neddylation 1 domain containing 4 [Source:NCBI gene;Acc:101825429]	ENSMAUG00000000472	1105.47	0.775	-0.368	-1.587	0.112413	0.352089	0.0299702	0.0671272	0.0378195	0.0378195	TRUE	0.113351	No
442	ENSMAUG00000000473	101826559	Lhx2	LIM homeobox 2 [Source:NCBI gene;Acc:101826559]	ENSMAUG00000000473	0.97	0.407	-1.298	-0.529	0.596672		1.46449	6.28512	3.48091	3.48091	TRUE	0.130677	No
443	ENSMAUG00000000474	101829594	Nrip1	nuclear receptor interacting protein 1 [Source:NCBI gene;Acc:101829594]	ENSMAUG00000000474	1087.09	1.086	0.119	0.513	0.608014	0.783319	0.0303675	0.0672197	0.0377004	0.0377004	TRUE	0.178936	No
444	ENSMAUG00000000475	101829359	Otud4	OTU deubiquitinase 4 [Source:NCBI gene;Acc:101829359]	ENSMAUG00000000475	3254.32	1.195	0.257	0.952	0.341291	0.582703	0.0517482	0.0635146	0.0522171	0.0522171	TRUE	1.00457	No
445	ENSMAUG00000000476	101826250	Ly6g6e	sperm acrosome membrane-associated protein 4-like [Source:NCBI gene;Acc:101826250]	ENSMAUG00000000476	2.29	0.394	-1.343	-0.747	0.455346		1.45808	2.70459	1.90202	1.90202	TRUE	0.594057	No
446	ENSMAUG00000000477		Whamm	WAS protein homolog associated with actin, golgi membranes and microtubules [Source:MGI Symbol;Acc:MGI:2142282]	ENSMAUG00000000477	1019.06	1.266	0.34	0.966	0.334288	0.576005	0.0960968	0.0675911	0.0883663	0.0883663	TRUE	0.2136	No
447	ENSMAUG00000000478		Npr3	natriuretic peptide receptor 3 [Source:MGI Symbol;Acc:MGI:97373]	ENSMAUG00000000478	199.11	0.682	-0.552	-1.354	0.17579	0.422775	0.123983	0.0920317	0.1153	0.1153	TRUE	0.0998397	No
448	ENSMAUG00000000479	101824581	Urm1	ubiquitin related modifier 1 [Source:NCBI gene;Acc:101824581]	ENSMAUG00000000479	1407.68	0.765	-0.386	-1.412	0.157859	0.403598	0.0476451	0.0659526	0.0530976	0.0530976	TRUE	0.111522	No
449	ENSMAUG00000000480	101836432		opsin 1, short wave sensitive [Source:NCBI gene;Acc:101836432]	ENSMAUG00000000480	0
450	ENSMAUG00000000481	101828037	Ccl17	C-C motif chemokine ligand 17 [Source:NCBI gene;Acc:101828037]	ENSMAUG00000000481	42.43	0.674	-0.568	-0.705	0.480657	0.692324	0.553726	0.20421	0.449849	0.449849	TRUE	0.091141	No
451	ENSMAUG00000000482				ENSMAUG00000000482	0
452	ENSMAUG00000000483	101836836	Clec3b	C-type lectin domain family 3 member B [Source:NCBI gene;Acc:101836836]	ENSMAUG00000000483	1407.48	0.619	-0.692	-1.962	0.0497396	0.265874	0.0960313	0.0659532	0.0887763	0.0887763	TRUE	0.117805	No
453	ENSMAUG00000000484	101829681	Pls3	plastin 3 [Source:NCBI gene;Acc:101829681]	ENSMAUG00000000484	4934.21	1.298	0.376	1.249	0.211614	0.458824	0.0660732	0.0628818	0.0652298	0.0652298	TRUE	0.464139	No
454	ENSMAUG00000000485	101823176		interleukin 1 receptor type 1 [Source:NCBI gene;Acc:101823176]	ENSMAUG00000000485	4852.29	1.422	0.508	1.632	0.10271	0.340422	0.063163	0.0629025	0.069553	0.069553	TRUE	0.253974	No
455	ENSMAUG00000000486				ENSMAUG00000000486	0.06	1.414	0.499	0.113	0.909777		1e-08	105.939	12	12	TRUE	0.146709	No
456	ENSMAUG00000000487	101829019	Wif1	WNT inhibitory factor 1 [Source:NCBI gene;Acc:101829019]	ENSMAUG00000000487	1283.84	0.906	-0.143	-0.347	0.728826	0.856413	0.144925	0.0663671	0.122036	0.122036	TRUE	0.180273	No
457	ENSMAUG00000000488	101824264	Hacd4	3-hydroxyacyl-CoA dehydratase 4 [Source:NCBI gene;Acc:101824264]	ENSMAUG00000000488	941.22	0.935	-0.097	-0.323	0.746937	0.866817	0.062633	0.068082	0.0640333	0.0640333	TRUE	0.911912	No
458	ENSMAUG00000000489	101823397	Aen	apoptosis enhancing nuclease [Source:NCBI gene;Acc:101823397]	ENSMAUG00000000489	1210.56	1.131	0.178	1.051	0.293446	0.537955	0.0114879	0.0666522	0.0198134	0.0198134	TRUE	0.271189	No
459	ENSMAUG00000000490	101825425	Rnf41	ring finger protein 41 [Source:NCBI gene;Acc:101825425]	ENSMAUG00000000490	2632.96	0.892	-0.165	-0.835	0.403808	0.633934	0.020266	0.0639532	0.0279478	0.0279478	TRUE	0.270559	No
460	ENSMAUG00000000491	101822538	Prl2a1	prolactin-2A1-like [Source:NCBI gene;Acc:101822538]	ENSMAUG00000000491	0
461	ENSMAUG00000000492	101831512	Tepp	testis, prostate and placenta expressed [Source:NCBI gene;Acc:101831512]	ENSMAUG00000000492	1.29	3.449	1.786	0.565	0.572097		7.36475	4.73576	5.62576	5.62576	TRUE	0.0831454	No
462	ENSMAUG00000000493		Med17	mediator complex subunit 17 [Source:MGI Symbol;Acc:MGI:2182585]	ENSMAUG00000000493	766.27	0.73	-0.454	-1.617	0.105784	0.345106	0.0514617	0.069549	0.0556198	0.0556198	TRUE	1.18047	No
463	ENSMAUG00000000494		Snrnp25	small nuclear ribonucleoprotein 25 (U11/U12) [Source:MGI Symbol;Acc:MGI:1925622]	ENSMAUG00000000494	784.09	0.644	-0.635	-2.099	0.0358338	0.240293	0.0616185	0.0693696	0.0646412	0.0646412	TRUE	0.125639	No
464	ENSMAUG00000000495	101824822	Zdhhc21	zinc finger DHHC-type palmitoyltransferase 21 [Source:NCBI gene;Acc:101824822]	ENSMAUG00000000495	219.36	0.799	-0.323	-0.753	0.451379	0.671356	0.143699	0.0892278	0.128296	0.128296	TRUE	0.958997	No
465	ENSMAUG00000000496	101841119	Nxt2	nuclear transport factor 2 like export factor 2 [Source:NCBI gene;Acc:101841119]	ENSMAUG00000000496	0.13	1	0	0	1		1e-08	47.2979	12	12	TRUE	0.486619	No
466	ENSMAUG00000000497				ENSMAUG00000000497	179.89	1.66	0.731	1.686	0.0918416	0.325017	0.144211	0.0952783	0.129773	0.129773	TRUE	0.244309	No
467	ENSMAUG00000000498	101831598	Tmed9	transmembrane p24 trafficking protein 9 [Source:NCBI gene;Acc:101831598]	ENSMAUG00000000498	8128.23	0.733	-0.448	-2.746	0.00602895	0.154936	0.0119339	0.0624002	0.0190661	0.0190661	TRUE	0.16098	No
468	ENSMAUG00000000499	101834518	Zdhhc15	zinc finger DHHC-type palmitoyltransferase 15 [Source:NCBI gene;Acc:101834518]	ENSMAUG00000000499	30.31	0.553	-0.855	-1.456	0.145366	0.389474	0.204307	0.261216	0.218999	0.218999	TRUE	0.682443	No
469	ENSMAUG00000000500	101838985	Ndrg2	NDRG family member 2 [Source:NCBI gene;Acc:101838985]	ENSMAUG00000000500	4215.75	0.617	-0.696	-1.956	0.0504932	0.266892	0.0886992	0.0630907	0.0909791	0.0909791	TRUE	0.430073	No
470	ENSMAUG00000000501				ENSMAUG00000000501	1.46	2.207	1.142	0.593	0.553113		1e-08	4.19201	1.88122	1.88122	TRUE	0.219326	No
471	ENSMAUG00000000502		Gm10135	predicted gene 10135 [Source:MGI Symbol;Acc:MGI:3710643]	ENSMAUG00000000502	0
472	ENSMAUG00000000503	101838163	Rcor3	REST corepressor 3 [Source:NCBI gene;Acc:101838163]	ENSMAUG00000000503	769.66	0.799	-0.323	-1.962	0.0498178	0.265917	0.00915533	0.0695143	0.0182936	0.0182936	TRUE	0.108677	No
473	ENSMAUG00000000504		Acin1	apoptotic chromatin condensation inducer 1 [Source:MGI Symbol;Acc:MGI:1891824]	ENSMAUG00000000504	3448.03	0.999	-0.001	-0.009	0.992468	0.996012	0.00874626	0.0634102	0.0164576	0.0164576	TRUE	0.0824581	No
474	ENSMAUG00000000505		Lst1	leukocyte specific transcript 1 [Source:MGI Symbol;Acc:MGI:1096324]	ENSMAUG00000000505	4021.41	0.454	-1.139	-2.472	0.0134225	0.190119	0.208869	0.0631601	0.152657	0.152657	TRUE	0.836446	No
475	ENSMAUG00000000506	101823212	Dao	D-amino acid oxidase [Source:NCBI gene;Acc:101823212]	ENSMAUG00000000506	2.37	1.159	0.213	0.135	0.892551		0.789831	2.60837	1.44631	1.44631	TRUE	0.158027	No
476	ENSMAUG00000000507	101836845	Trib2	tribbles pseudokinase 2 [Source:NCBI gene;Acc:101836845]	ENSMAUG00000000507	3976.97	0.901	-0.15	-0.616	0.53818	0.736309	0.0377225	0.0631769	0.0424573	0.0424573	TRUE	0.289106	No
477	ENSMAUG00000000508	101840881		hemoglobin subunit beta-Y-like [Source:NCBI gene;Acc:101840881]	ENSMAUG00000000508	0
478	ENSMAUG00000000509				ENSMAUG00000000509	971.15	2.18	1.124	2.587	0.00968211	0.176298	0.166993	0.0678839	0.134882	0.134882	TRUE	0.989129	No
479	ENSMAUG00000000510	101831487	Fgf18	fibroblast growth factor 18 [Source:NCBI gene;Acc:101831487]	ENSMAUG00000000510	229.87	0.854	-0.227	-0.83	0.406315	0.635836	0.0377473	0.0879668	0.0494321	0.0494321	TRUE	0.657886	No
480	ENSMAUG00000000511	101838251	Smurf1	SMAD specific E3 ubiquitin protein ligase 1 [Source:NCBI gene;Acc:101838251]	ENSMAUG00000000511	757.28	0.606	-0.722	-1.557	0.119506	0.358879	0.20055	0.0696427	0.153869	0.153869	TRUE	0.636824	No
481	ENSMAUG00000000512		Mia2	MIA SH3 domain ER export factor 2 [Source:MGI Symbol;Acc:MGI:2159614]	ENSMAUG00000000512	2243.46	1.208	0.272	1.175	0.240191	0.484869	0.0302954	0.064352	0.0381993	0.0381993	TRUE	0.117456	No
482	ENSMAUG00000000513	101824657	Shisa9	protein shisa-9 [Source:NCBI gene;Acc:101824657]	ENSMAUG00000000513	26.27	0.444	-1.17	-1.23	0.218798	0.464805	0.760696	0.291853	0.613827	0.613827	TRUE	0.811085	No
483	ENSMAUG00000000514		Mgat4f	MGAT4 family, member F [Source:MGI Symbol;Acc:MGI:3045320]	ENSMAUG00000000514	2.11	3.919	1.97	1.162	0.245121		1e-08	2.92695	1.19363	1.19363	TRUE	0.264511	No
484	ENSMAUG00000000515	101838599	Nkd1	NKD inhibitor of WNT signaling pathway 1 [Source:NCBI gene;Acc:101838599]	ENSMAUG00000000515	4620.82	0.454	-1.139	-2.759	0.00579251	0.153355	0.152034	0.062965	0.122495	0.122495	TRUE	0.12642	No
485	ENSMAUG00000000516	101843500	Chn2	chimerin 2 [Source:NCBI gene;Acc:101843500]	ENSMAUG00000000516	703.47	0.785	-0.35	-0.934	0.350375	0.590905	0.110783	0.0702537	0.099624	0.099624	TRUE	2.05153	No
486	ENSMAUG00000000517	101836377		DGCR8 microprocessor complex subunit [Source:NCBI gene;Acc:101836377]	ENSMAUG00000000517	1147.32	1.191	0.252	1.317	0.187783	0.434115	0.0167674	0.0669276	0.0255577	0.0255577	TRUE	0.131748	No
487	ENSMAUG00000000518	101830326	Cct4	chaperonin containing TCP1 subunit 4 [Source:NCBI gene;Acc:101830326]	ENSMAUG00000000518	11903.4	1.036	0.052	0.479	0.632285	0.797983	0.00272037	0.0621642	0.00828637	0.00828637	TRUE	0.0287464	No
488	ENSMAUG00000000519	101838897	Was	WASP actin nucleation promoting factor [Source:NCBI gene;Acc:101838897]	ENSMAUG00000000519	1945.38	0.995	-0.007	-0.041	0.967223	0.984355	0.0113029	0.0647651	0.0192045	0.0192045	TRUE	0.124435	No
489	ENSMAUG00000000520	101838024	Atg9b	autophagy related 9B [Source:NCBI gene;Acc:101838024]	ENSMAUG00000000520	269.61	1.165	0.22	0.961	0.336539	0.578438	0.0215727	0.0840894	0.0336533	0.0336533	TRUE	0.277512	No
490	ENSMAUG00000000521	101840239		vomeronasal type-2 receptor 116-like [Source:NCBI gene;Acc:101840239]	ENSMAUG00000000521	0
491	ENSMAUG00000000522		Tyw3	tRNA-yW synthesizing protein 3 homolog (S. cerevisiae) [Source:MGI Symbol;Acc:MGI:2445040]	ENSMAUG00000000522	445.6	1.015	0.021	0.131	0.895778	0.947824	0.00604109	0.075229	0.0166572	0.0166572	TRUE	0.0699302	No
492	ENSMAUG00000000523	101840196	Sdsl	serine dehydratase like [Source:NCBI gene;Acc:101840196]	ENSMAUG00000000523	192.12	0.495	-1.015	-2.471	0.0134685	0.190119	0.126188	0.0931366	0.11636	0.11636	TRUE	0.106661	No
493	ENSMAUG00000000524	101822775	Ssh1	slingshot protein phosphatase 1 [Source:NCBI gene;Acc:101822775]	ENSMAUG00000000524	636.47	1.043	0.061	0.268	0.788453	0.892138	0.0277158	0.0711587	0.0362761	0.0362761	TRUE	0.280504	No
494	ENSMAUG00000000525	101829087	Chst10	carbohydrate sulfotransferase 10 [Source:NCBI gene;Acc:101829087]	ENSMAUG00000000525	235.61	0.852	-0.231	-1.117	0.264045	0.507097	0.0127474	0.0873268	0.0272232	0.0272232	TRUE	0.166093	No
495	ENSMAUG00000000526	101836126		chromodomain helicase DNA binding protein 9 [Source:NCBI gene;Acc:101836126]	ENSMAUG00000000526	1358.47	0.915	-0.128	-0.472	0.637248	0.800644	0.0487708	0.0661083	0.0526854	0.0526854	TRUE	1.13424	No
496	ENSMAUG00000000527				ENSMAUG00000000527	0.09	1	0	0	1		1e-08	69.0957	12	12	TRUE	0.263863	No
497	ENSMAUG00000000528		Dnah5	dynein, axonemal, heavy chain 5 [Source:MGI Symbol;Acc:MGI:107718]	ENSMAUG00000000528	140.72	1.515	0.6	1.053	0.292265	0.536698	0.282538	0.104635	0.227354	0.227354	TRUE	0.9514	No
498	ENSMAUG00000000529	101826065	Mpig6b	megakaryocyte and platelet inhibitory receptor G6b [Source:NCBI gene;Acc:101826065]	ENSMAUG00000000529	98.05	0.378	-1.404	-2.95	0.00317333	0.131127	0.162143	0.123339	0.151268	0.151268	TRUE	0.0684975	No
499	ENSMAUG00000000530	101836822	Ranbp1	RAN binding protein 1 [Source:NCBI gene;Acc:101836822]	ENSMAUG00000000530	4457.1	1.12	0.164	1.025	0.305146	0.549052	0.0107171	0.0630131	0.018222	0.018222	TRUE	0.115999	No
500	ENSMAUG00000000531	101842499	Eif4a2	eukaryotic translation initiation factor 4A2 [Source:NCBI gene;Acc:101842499]	ENSMAUG00000000531	5537.91	1.27	0.345	0.754	0.450642	0.670877	0.190349	0.0627482	0.150475	0.150475	TRUE	0.275585	No
501	ENSMAUG00000000532	101836234	Tmem53	transmembrane protein 53 [Source:NCBI gene;Acc:101836234]	ENSMAUG00000000532	169.39	0.807	-0.31	-1.189	0.234275	0.478086	0.0287938	0.0973612	0.0432176	0.0432176	TRUE	0.483001	No
502	ENSMAUG00000000533	101837165		MICAL C-terminal like [Source:NCBI gene;Acc:101837165]	ENSMAUG00000000533	65.36	1.063	0.088	0.263	0.792393	0.893919	0.0382626	0.154187	0.0663293	0.0663293	TRUE	0.627248	No
503	ENSMAUG00000000534	101843623		BEN domain containing 7 [Source:NCBI gene;Acc:101843623]	ENSMAUG00000000534	856.56	0.851	-0.232	-0.79	0.429718	0.652555	0.0584357	0.0687171	0.0609018	0.0609018	TRUE	0.481731	No
504	ENSMAUG00000000535	101838716	Alas2	5'-aminolevulinate synthase 2 [Source:NCBI gene;Acc:101838716]	ENSMAUG00000000535	128.38	0.392	-1.352	-2.103	0.0354563	0.238877	0.373741	0.108766	0.284086	0.284086	TRUE	3.64717	No
505	ENSMAUG00000000536	101827948	Gjb5	gap junction protein beta 5 [Source:NCBI gene;Acc:101827948]	ENSMAUG00000000536	313.28	0.736	-0.443	-1.485	0.137626	0.381485	0.0543258	0.0809622	0.0605392	0.0605392	TRUE	0.238401	No
506	ENSMAUG00000000537				ENSMAUG00000000537	123.62	0.265	-1.915	-2.898	0.00375976	0.137163	0.393682	0.110583	0.302158	0.302158	TRUE	0.248603	No
507	ENSMAUG00000000538				ENSMAUG00000000538	0.25	4.859	2.281	0.529	0.596988		1e-08	24.5834	12	12	TRUE	0.0253246	No
508	ENSMAUG00000000539		Gm36210	predicted gene, 36210 [Source:MGI Symbol;Acc:MGI:5595369]	ENSMAUG00000000539	8.52	0.406	-1.3	-1.407	0.159304	0.405409	0.343755	0.77182	0.464752	0.464752	TRUE	0.0669896	No
509	ENSMAUG00000000540		Ppp2r2b	protein phosphatase 2, regulatory subunit B, beta [Source:MGI Symbol;Acc:MGI:1920180]	ENSMAUG00000000540	45.83	0.744	-0.427	-0.79	0.42948	0.652369	0.185871	0.193616	0.188049	0.188049	TRUE	0.370124	No
510	ENSMAUG00000000541		Ttll11	tubulin tyrosine ligase-like family, member 11 [Source:MGI Symbol;Acc:MGI:1921660]	ENSMAUG00000000541	239.14	0.421	-1.247	-2.354	0.0185588	0.202161	0.247555	0.0869469	0.197847	0.197847	TRUE	5.57239	No
511	ENSMAUG00000000542	101839953	Ctsc	cathepsin C [Source:NCBI gene;Acc:101839953]	ENSMAUG00000000542	25785.2	1.183	0.242	0.932	0.351362	0.591582	0.0439887	0.0618906	0.0486771	0.0486771	TRUE	0.154422	No
512	ENSMAUG00000000543	101829738	Wdfy1	WD repeat and FYVE domain containing 1 [Source:NCBI gene;Acc:101829738]	ENSMAUG00000000543	1839.07	0.935	-0.097	-0.429	0.667833	0.819265	0.0290053	0.0649448	0.0360587	0.0360587	TRUE	0.638035	No
513	ENSMAUG00000000544	101832589	Nrsn2	neurensin 2 [Source:NCBI gene;Acc:101832589]	ENSMAUG00000000544	8.3	1.256	0.328	0.33	0.741117	0.863697	0.467182	0.790235	0.548641	0.548641	TRUE	0.0815637	No
514	ENSMAUG00000000545		Uxs1	UDP-glucuronate decarboxylase 1 [Source:MGI Symbol;Acc:MGI:1915133]	ENSMAUG00000000545	483.44	1.597	0.676	2.424	0.0153519	0.193758	0.0504406	0.0741668	0.05389	0.05389	TRUE	0.551115	No
515	ENSMAUG00000000546		Pcdhgb7	protocadherin gamma subfamily B, 7 [Source:MGI Symbol;Acc:MGI:1935199]	ENSMAUG00000000546	104.98	1.418	0.504	1.735	0.0827264	0.31232	0.0301657	0.119269	0.051646	0.051646	TRUE	0.372424	No
516	ENSMAUG00000000547	101828742	Lamtor2	late endosomal/lysosomal adaptor, MAPK and MTOR activator 2 [Source:NCBI gene;Acc:101828742]	ENSMAUG00000000547	3808.34	0.52	-0.944	-2.645	0.00817827	0.170184	0.106284	0.0632442	0.0914632	0.0914632	TRUE	0.291438	No
517	ENSMAUG00000000548		Eif4h	eukaryotic translation initiation factor 4H [Source:MGI Symbol;Acc:MGI:1341822]	ENSMAUG00000000548	1266.52	1.311	0.39	0.939	0.347584	0.588816	0.14804	0.0664315	0.123728	0.123728	TRUE	0.323395	No
518	ENSMAUG00000000549	101825758	Kcp	kielin cysteine rich BMP regulator [Source:NCBI gene;Acc:101825758]	ENSMAUG00000000549	28.93	0.96	-0.058	-0.147	0.883369	0.940672	0.014137	0.270734	0.0850463	0.0850463	TRUE	0.31756	No
519	ENSMAUG00000000550	101836734	Tox3	TOX high mobility group box family member 3 [Source:NCBI gene;Acc:101836734]	ENSMAUG00000000550	343.56	0.717	-0.481	-1.682	0.0925305	0.325757	0.0513028	0.0792606	0.0560365	0.0560365	TRUE	0.732614	No
520	ENSMAUG00000000551	101832837	Gspt1	G1 to S phase transition 1 [Source:NCBI gene;Acc:101832837]	ENSMAUG00000000551	902.09	1.748	0.806	2.668	0.00763926	0.167706	0.0661842	0.0683607	0.064626	0.064626	TRUE	1.10772	No
521	ENSMAUG00000000552	101841354	Ddx27	DEAD-box helicase 27 [Source:NCBI gene;Acc:101841354]	ENSMAUG00000000552	1833.33	1.018	0.026	0.182	0.855568	0.92654	0.00651193	0.0649551	0.0143275	0.0143275	TRUE	0.130699	No
522	ENSMAUG00000000553	101832113	Tcof1	treacle ribosome biogenesis factor 1 [Source:NCBI gene;Acc:101832113]	ENSMAUG00000000553	1126.26	1.249	0.321	1.62	0.105209	0.343748	0.0185169	0.0670262	0.0274479	0.0274479	TRUE	0.15871	No
523	ENSMAUG00000000554	101840301	Timm8a2	putative mitochondrial import inner membrane translocase subunit Tim8 A-B [Source:NCBI gene;Acc:101840301]	ENSMAUG00000000554	0.36	3.216	1.685	0.388	0.698284		1e-08	16.9942	12	12	TRUE	0.487284	No
524	ENSMAUG00000000555	101843859	Akr1e1	aldo-keto reductase family 1 member E2 [Source:NCBI gene;Acc:101843859]	ENSMAUG00000000555	461.05	0.936	-0.095	-0.452	0.651437	0.809692	0.0195802	0.0747744	0.0296379	0.0296379	TRUE	0.27291	No
525	ENSMAUG00000000556	101833937	St8sia3	ST8 alpha-N-acetyl-neuraminide alpha-2,8-sialyltransferase 3 [Source:NCBI gene;Acc:101833937]	ENSMAUG00000000556	1.1	1.516	0.6	0.249	0.803596		2.01739	5.56017	3.49115	3.49115	TRUE	0.219921	No
526	ENSMAUG00000000557	101835042	Ripk1	receptor interacting serine/threonine kinase 1 [Source:NCBI gene;Acc:101835042]	ENSMAUG00000000557	2472.43	1.731	0.791	1.592	0.111404	0.350912	0.244319	0.0641023	0.177697	0.177697	TRUE	4.69312	No
527	ENSMAUG00000000558		Eif2ak3	eukaryotic translation initiation factor 2 alpha kinase 3 [Source:MGI Symbol;Acc:MGI:1341830]	ENSMAUG00000000558	605.93	1.418	0.504	1.94	0.0523671	0.268381	0.0383695	0.0716378	0.0470559	0.0470559	TRUE	0.124999	No
528	ENSMAUG00000000559	101836817	Chtf8	chromosome transmission fidelity factor 8 [Source:NCBI gene;Acc:101836817]	ENSMAUG00000000559	3633.38	0.797	-0.328	-2.058	0.039546	0.248861	0.0103034	0.0633207	0.0180002	0.0180002	TRUE	0.0906691	No
529	ENSMAUG00000000560		Ophn1	oligophrenin 1 [Source:MGI Symbol;Acc:MGI:2151070]	ENSMAUG00000000560	751.53	0.713	-0.487	-1.615	0.106285	0.345405	0.0657493	0.0697038	0.064271	0.064271	TRUE	0.422842	No
530	ENSMAUG00000000561				ENSMAUG00000000561	0
531	ENSMAUG00000000562				ENSMAUG00000000562	284.6	2	1	2.169	0.0300952	0.227618	0.177841	0.0829075	0.149317	0.149317	TRUE	3.286	No
532	ENSMAUG00000000563	101826685	Ddah2	dimethylarginine dimethylaminohydrolase 2 [Source:NCBI gene;Acc:101826685]	ENSMAUG00000000563	2588.7	0.591	-0.76	-1.758	0.0788289	0.306377	0.151726	0.0639925	0.134251	0.134251	TRUE	0.402709	No
533	ENSMAUG00000000564	101842633	Tbk1	TANK binding kinase 1 [Source:NCBI gene;Acc:101842633]	ENSMAUG00000000564	2604.91	1.211	0.277	1.252	0.210605	0.457889	0.0286287	0.0639779	0.0348269	0.0348269	TRUE	0.428076	No
534	ENSMAUG00000000565	101836687		serine/threonine-protein kinase pim-1 [Source:NCBI gene;Acc:101836687]	ENSMAUG00000000565	0.06	1.414	0.499	0.113	0.909777		1e-08	95.8002	12	12	TRUE	0.185937	No
535	ENSMAUG00000000566	101833770	Hmox1	heme oxygenase 1 [Source:NCBI gene;Acc:101833770]	ENSMAUG00000000566	6390.15	2.188	1.13	3.294	0.000987191	0.0854466	0.0802036	0.0626026	0.084551	0.084551	TRUE	0.708473	No
536	ENSMAUG00000000567	101830656	Ppwd1	peptidylprolyl isomerase domain and WD repeat containing 1 [Source:NCBI gene;Acc:101830656]	ENSMAUG00000000567	645.03	1.163	0.218	0.723	0.469377	0.683409	0.0623259	0.0710326	0.0640732	0.0640732	TRUE	0.269216	No
537	ENSMAUG00000000568	101840041	Slc35b4	solute carrier family 35 member B4 [Source:NCBI gene;Acc:101840041]	ENSMAUG00000000568	753.98	1.023	0.033	0.23	0.817919	0.907315	0.00487846	0.0696777	0.0135182	0.0135182	TRUE	0.0954715	No
538	ENSMAUG00000000569	101834040	Plscr1	phospholipid scramblase 1 [Source:NCBI gene;Acc:101834040]	ENSMAUG00000000569	573.05	1.234	0.304	1.459	0.14456	0.388974	0.0196569	0.0722104	0.0292058	0.0292058	TRUE	0.345884	No
539	ENSMAUG00000000570	101837345	Zdhhc8	zinc finger DHHC-type palmitoyltransferase 8 [Source:NCBI gene;Acc:101837345]	ENSMAUG00000000570	1617.64	0.865	-0.21	-1.065	0.287027	0.531341	0.0191534	0.065395	0.027334	0.027334	TRUE	0.143881	No
540	ENSMAUG00000000571	101824427	Gtpbp4	GTP binding protein 4 [Source:NCBI gene;Acc:101824427]	ENSMAUG00000000571	2592.57	1.122	0.166	1.232	0.217933	0.464005	0.00556874	0.063989	0.0126776	0.0126776	TRUE	0.101103	No
541	ENSMAUG00000000572	101831155	Rit1	Ras like without CAAX 1 [Source:NCBI gene;Acc:101831155]	ENSMAUG00000000572	6517.95	0.852	-0.232	-1.294	0.19554	0.442144	0.0154394	0.062584	0.0229104	0.0229104	TRUE	0.124209	No
542	ENSMAUG00000000573	101842666	St18	ST18 C2H2C-type zinc finger transcription factor [Source:NCBI gene;Acc:101842666]	ENSMAUG00000000573	2.42	1.505	0.589	0.402	0.687635		0.609735	2.562	1.15267	1.15267	TRUE	0.572687	No
543	ENSMAUG00000000574	101832420	Nek9	NIMA related kinase 9 [Source:NCBI gene;Acc:101832420]	ENSMAUG00000000574	2422.27	1.274	0.349	0.995	0.319719	0.562792	0.0971172	0.064153	0.0881546	0.0881546	TRUE	0.241338	No
544	ENSMAUG00000000575	101828943	Cdc42se1	CDC42 small effector 1 [Source:NCBI gene;Acc:101828943]	ENSMAUG00000000575	9130.64	0.96	-0.059	-0.407	0.68383	0.829167	0.00663852	0.0623185	0.0149996	0.0149996	TRUE	0.093156	No
545	ENSMAUG00000000576		Sdhaf4	succinate dehydrogenase complex assembly factor 4 [Source:MGI Symbol;Acc:MGI:1915252]	ENSMAUG00000000576	328.24	0.998	-0.003	-0.01	0.992147	0.996012	0.0353039	0.0800821	0.0465467	0.0465467	TRUE	0.448633	No
546	ENSMAUG00000000577				ENSMAUG00000000577	83.23	1.25	0.321	0.686	0.492598	0.702391	0.152178	0.134326	0.147169	0.147169	TRUE	0.132022	No
547	ENSMAUG00000000578	101824957	Rdh12	retinol dehydrogenase 12 [Source:NCBI gene;Acc:101824957]	ENSMAUG00000000578	182.08	1.294	0.372	1.554	0.120223	0.360075	0.0207865	0.0948733	0.0355999	0.0355999	TRUE	0.229517	No
548	ENSMAUG00000000579				ENSMAUG00000000579	45.68	1.254	0.327	0.647	0.517898	0.721509	0.153408	0.194052	0.164277	0.164277	TRUE	0.837688	No
549	ENSMAUG00000000580	101840341		carboxypeptidase N subunit 2-like [Source:NCBI gene;Acc:101840341]	ENSMAUG00000000580	0
550	ENSMAUG00000000581	101838749	Egfr	epidermal growth factor receptor [Source:NCBI gene;Acc:101838749]	ENSMAUG00000000581	214.07	0.998	-0.003	-0.006	0.995108	0.997146	0.254097	0.0899091	0.202958	0.202958	TRUE	0.421908	No
551	ENSMAUG00000000582	101832581	Zeb1	zinc finger E-box binding homeobox 1 [Source:NCBI gene;Acc:101832581]	ENSMAUG00000000582	2468.74	0.647	-0.628	-3.684	0.000229224	0.0462342	0.0123355	0.064106	0.0205853	0.0205853	TRUE	0.12351	No
552	ENSMAUG00000000583	101841622	Gpm6b	glycoprotein M6B [Source:NCBI gene;Acc:101841622]	ENSMAUG00000000583	2989.49	0.855	-0.226	-0.793	0.427829	0.651819	0.0616391	0.0636792	0.0583503	0.0583503	TRUE	0.907312	No
553	ENSMAUG00000000584		Gtf2ird2	GTF2I repeat domain containing 2 [Source:MGI Symbol;Acc:MGI:2149780]	ENSMAUG00000000584	381.56	1.348	0.431	1.684	0.0921845	0.325445	0.0348679	0.0775072	0.0446099	0.0446099	TRUE	0.666307	No
554	ENSMAUG00000000585	101828242	Mrpl52	mitochondrial ribosomal protein L52 [Source:NCBI gene;Acc:101828242]	ENSMAUG00000000585	3164.64	0.459	-1.124	-2.821	0.00478653	0.149508	0.137276	0.0635673	0.114133	0.114133	TRUE	0.260954	No
555	ENSMAUG00000000586	101841822		splicing factor 3b subunit 6 [Source:NCBI gene;Acc:101841822]	ENSMAUG00000000586	3670.04	0.859	-0.219	-1.281	0.200033	0.44753	0.012643	0.0633041	0.0207625	0.0207625	TRUE	0.139169	No
556	ENSMAUG00000000587				ENSMAUG00000000587	4.03	0.817	-0.292	-0.226	0.821263	0.909627	0.591808	1.56256	0.909889	0.909889	TRUE	0.30539	No
557	ENSMAUG00000000588	101838598	Rnft2	ring finger protein, transmembrane 2 [Source:NCBI gene;Acc:101838598]	ENSMAUG00000000588	185.74	1.045	0.064	0.254	0.799617	0.897853	0.0255784	0.0942191	0.0402893	0.0402893	TRUE	0.451898	No
558	ENSMAUG00000000589	101826814	Cib1	calcium and integrin binding 1 [Source:NCBI gene;Acc:101826814]	ENSMAUG00000000589	2455.27	0.739	-0.435	-1.456	0.145396	0.389485	0.0663639	0.0641194	0.0640396	0.0640396	TRUE	0.269045	No
559	ENSMAUG00000000590	101829279	Cd36	CD36 molecule [Source:NCBI gene;Acc:101829279]	ENSMAUG00000000590	9333.2	1.241	0.312	0.67	0.503051	0.710151	0.169894	0.0623041	0.156377	0.156377	TRUE	0.090301	No
560	ENSMAUG00000000591	101841411	6820408C15Rik	chromosome unknown C20orf96 homolog [Source:NCBI gene;Acc:101841411]	ENSMAUG00000000591	1199.22	1.164	0.219	0.976	0.328909	0.571646	0.0286377	0.0666995	0.0355054	0.0355054	TRUE	0.254008	No
561	ENSMAUG00000000592	101824944	5730480H06Rik	parkin coregulated like [Source:NCBI gene;Acc:101824944]	ENSMAUG00000000592	347.01	1.258	0.331	1.025	0.305387	0.549351	0.0696327	0.0790853	0.0721212	0.0721212	TRUE	0.263474	No
562	ENSMAUG00000000593	101844077	Ptprk	protein tyrosine phosphatase receptor type K [Source:NCBI gene;Acc:101844077]	ENSMAUG00000000593	2414.78	0.791	-0.337	-1.884	0.0595529	0.278747	0.0142103	0.0641607	0.0227029	0.0227029	TRUE	0.155886	No
563	ENSMAUG00000000594	101827337	Hsd17b13	17-beta-hydroxysteroid dehydrogenase 13 [Source:NCBI gene;Acc:101827337]	ENSMAUG00000000594	149.48	1.176	0.234	0.633	0.526778	0.728108	0.0886422	0.102118	0.0921513	0.0921513	TRUE	0.896904	No
564	ENSMAUG00000000595	101828549	Dnajc28	DnaJ heat shock protein family (Hsp40) member C28 [Source:NCBI gene;Acc:101828549]	ENSMAUG00000000595	67.4	1.137	0.186	0.59	0.555014	0.747836	0.0281214	0.151397	0.0560781	0.0560781	TRUE	0.0911653	No
565	ENSMAUG00000000596	101831590	Npy2r	neuropeptide Y receptor Y2 [Source:NCBI gene;Acc:101831590]	ENSMAUG00000000596	0.08	1	0	0	1		1e-08	74.4077	12	12	TRUE	0.147763	No
566	ENSMAUG00000000597	101842004	Wdr64	WD repeat domain 64 [Source:NCBI gene;Acc:101842004]	ENSMAUG00000000597	5.24	0.318	-1.653	-1.631	0.102965	0.340593	0.272319	1.21585	0.512427	0.512427	TRUE	0.367254	No
567	ENSMAUG00000000598	101825724		ceramide kinase [Source:NCBI gene;Acc:101825724]	ENSMAUG00000000598	3269.42	0.93	-0.105	-0.793	0.427543	0.651534	0.00517673	0.063506	0.0122662	0.0122662	TRUE	0.03989	No
568	ENSMAUG00000000599				ENSMAUG00000000599	388.43	1.226	0.293	0.775	0.43835	0.658915	0.109898	0.0772268	0.100996	0.100996	TRUE	0.312549	No
569	ENSMAUG00000000600	101837285	Tmem14c	transmembrane protein 14C-like [Source:NCBI gene;Acc:101837285]	ENSMAUG00000000600	314.17	1.289	0.366	1.41	0.158575	0.404502	0.034949	0.0809072	0.0448908	0.0448908	TRUE	0.183412	No
570	ENSMAUG00000000601				ENSMAUG00000000601	1710.99	1.007	0.009	0.04	0.968339	0.984961	0.0342422	0.065191	0.0406068	0.0406068	TRUE	0.516882	No
571	ENSMAUG00000000602		Zfhx3	zinc finger homeobox 3 [Source:MGI Symbol;Acc:MGI:99948]	ENSMAUG00000000602	305.76	0.774	-0.369	-0.815	0.414988	0.642318	0.171039	0.0814365	0.144692	0.144692	TRUE	3.83241	No
572	ENSMAUG00000000603	101833959	Slc19a3	solute carrier family 19 member 3 [Source:NCBI gene;Acc:101833959]	ENSMAUG00000000603	193.11	1.039	0.056	0.136	0.891737	0.945725	0.123493	0.0929762	0.114907	0.114907	TRUE	0.974352	No
573	ENSMAUG00000000604	101831789	Scn1b	sodium voltage-gated channel beta subunit 1 [Source:NCBI gene;Acc:101831789]	ENSMAUG00000000604	351.61	0.899	-0.153	-0.599	0.54902	0.743628	0.035277	0.0788574	0.0445358	0.0445358	TRUE	0.144685	No
574	ENSMAUG00000000605	101838682	Ntm	neurotrimin [Source:NCBI gene;Acc:101838682]	ENSMAUG00000000605	153.56	0.554	-0.852	-1.836	0.0664168	0.28879	0.167115	0.101044	0.14824	0.14824	TRUE	0.915287	No
575	ENSMAUG00000000606	101844553	Klc4	kinesin light chain 4 [Source:NCBI gene;Acc:101844553]	ENSMAUG00000000606	1613.24	0.85	-0.234	-1.195	0.232097	0.475607	0.0177806	0.0654052	0.0269427	0.0269427	TRUE	0.232342	No
576	ENSMAUG00000000607	101826282	Rbp3	retinol binding protein 3 [Source:NCBI gene;Acc:101826282]	ENSMAUG00000000607	0
577	ENSMAUG00000000608	101826319	Evx1	even-skipped homeobox 1 [Source:NCBI gene;Acc:101826319]	ENSMAUG00000000608	0
578	ENSMAUG00000000609				ENSMAUG00000000609	0.66	1.62	0.696	0.215	0.829983		1e-08	9.20411	5.93667	5.93667	TRUE	0.487514	No
579	ENSMAUG00000000610	101834228	Akap3	A-kinase anchoring protein 3 [Source:NCBI gene;Acc:101834228]	ENSMAUG00000000610	307.77	0.954	-0.068	-0.315	0.752922	0.871097	0.0191183	0.0813077	0.0306447	0.0306447	TRUE	0.143652	No
580	ENSMAUG00000000611	101823398	Gfm1	G elongation factor mitochondrial 1 [Source:NCBI gene;Acc:101823398]	ENSMAUG00000000611	1817.33	1.175	0.232	1.135	0.256551	0.500018	0.0197725	0.0649841	0.0296245	0.0296245	TRUE	0.421334	No
581	ENSMAUG00000000612	101842984	Dnajc14	DnaJ heat shock protein family (Hsp40) member C14 [Source:NCBI gene;Acc:101842984]	ENSMAUG00000000612	3804.75	0.973	-0.039	-0.329	0.742195	0.864289	0.00299286	0.0632457	0.00985221	0.00985221	TRUE	0.0637876	No
582	ENSMAUG00000000613	101822348	A2ml1	ovostatin homolog [Source:NCBI gene;Acc:101822348]	ENSMAUG00000000613	30.75	8.613	3.107	3.304	0.000952269	0.0854466	0.699577	0.258318	0.571561	0.571561	TRUE	1.71715	No
583	ENSMAUG00000000614	101824441	Uchl1	ubiquitin C-terminal hydrolase L1 [Source:NCBI gene;Acc:101824441]	ENSMAUG00000000614	34.85	2.203	1.139	2.4	0.0163761	0.196925	0.0758199	0.235184	0.120442	0.120442	TRUE	1.00664	No
584	ENSMAUG00000000615	101836899	Tubb1	tubulin beta 1 class VI [Source:NCBI gene;Acc:101836899]	ENSMAUG00000000615	296.83	1.263	0.337	0.772	0.440222	0.660499	0.155821	0.0820317	0.13437	0.13437	TRUE	3.01619	No
585	ENSMAUG00000000616	101829612	Ptpro	protein tyrosine phosphatase receptor type O [Source:NCBI gene;Acc:101829612]	ENSMAUG00000000616	1777.5	1.485	0.57	1.992	0.0464053	0.259587	0.051642	0.0650587	0.0583596	0.0583596	TRUE	0.419842	No
586	ENSMAUG00000000617				ENSMAUG00000000617	4351.36	0.809	-0.305	-1.873	0.0610963	0.281785	0.0108111	0.063046	0.0188914	0.0188914	TRUE	0.17186	No
587	ENSMAUG00000000618	101840236	4933402E13Rik	melanoma-associated antigen 10-like [Source:NCBI gene;Acc:101840236]	ENSMAUG00000000618	0
588	ENSMAUG00000000619		Fer1l5	fer-1-like 5 (C. elegans) [Source:MGI Symbol;Acc:MGI:3616091]	ENSMAUG00000000619	15.85	1.921	0.942	1.653	0.0983895	0.334357	0.060606	0.443293	0.161645	0.161645	TRUE	0.192915	No
589	ENSMAUG00000000620	101842604	Gpr75	G protein-coupled receptor 75 [Source:NCBI gene;Acc:101842604]	ENSMAUG00000000620	34.75	1.024	0.034	0.068	0.94587	0.973273	0.118778	0.235709	0.150462	0.150462	TRUE	0.357177	No
590	ENSMAUG00000000621	101823448	Myh4	myosin-4 [Source:NCBI gene;Acc:101823448]	ENSMAUG00000000621	62.79	26.163	4.709	2.277	0.0227593	0.213386	3.01313	0.157985	1.6768	3.01313	TRUE	2.78514	No
591	ENSMAUG00000000622				ENSMAUG00000000622	0.78	3.049	1.608	0.536	0.591804		1e-08	7.85973	5.14862	5.14862	TRUE	0.0523271	No
592	ENSMAUG00000000623	101833546	St6galnac5	ST6 N-acetylgalactosaminide alpha-2,6-sialyltransferase 5 [Source:NCBI gene;Acc:101833546]	ENSMAUG00000000623	196.73	0.411	-1.283	-2.962	0.00305612	0.12982	0.144342	0.0923998	0.129762	0.129762	TRUE	1.98971	No
593	ENSMAUG00000000624	101834501	Zcchc12	zinc finger CCHC-type containing 12 [Source:NCBI gene;Acc:101834501]	ENSMAUG00000000624	252.68	1.358	0.441	1.323	0.185682	0.431759	0.072488	0.0855922	0.0759354	0.0759354	TRUE	0.261998	No
594	ENSMAUG00000000625	101839442	Slc39a2	solute carrier family 39 member 2 [Source:NCBI gene;Acc:101839442]	ENSMAUG00000000625	3.54	1.918	0.939	0.661	0.508622		0.764307	1.76816	1.17316	1.17316	TRUE	0.118638	No
595	ENSMAUG00000000626		Pcca	propionyl-Coenzyme A carboxylase, alpha polypeptide [Source:MGI Symbol;Acc:MGI:97499]	ENSMAUG00000000626	689.41	0.848	-0.238	-1.039	0.298727	0.542533	0.027922	0.070429	0.0363836	0.0363836	TRUE	0.580508	No
596	ENSMAUG00000000627	101827136	Nceh1	neutral cholesterol ester hydrolase 1 [Source:NCBI gene;Acc:101827136]	ENSMAUG00000000627	2688.3	0.893	-0.163	-0.938	0.348085	0.589401	0.0138854	0.0639059	0.0213024	0.0213024	TRUE	0.217346	No
597	ENSMAUG00000000628	101842693	Zfp706	zinc finger protein 706 [Source:NCBI gene;Acc:101842693]	ENSMAUG00000000628	1981.54	0.952	-0.071	-0.42	0.674513	0.822417	0.011292	0.0647083	0.0200692	0.0200692	TRUE	0.228169	No
598	ENSMAUG00000000629	101826881	Ube2t	ubiquitin conjugating enzyme E2 T [Source:NCBI gene;Acc:101826881]	ENSMAUG00000000629	472.01	1.279	0.355	1.822	0.0684279	0.292326	0.0144599	0.0744697	0.0249212	0.0249212	TRUE	0.117486	No
599	ENSMAUG00000000630	101822899	Pate4	prostate and testis expressed 4 [Source:NCBI gene;Acc:101822899]	ENSMAUG00000000630	0
600	ENSMAUG00000000631				ENSMAUG00000000631	84.37	1.134	0.182	0.539	0.589553	0.772058	0.0485484	0.13334	0.0704036	0.0704036	TRUE	0.194148	No
601	ENSMAUG00000000632	101835772	Anp32a	acidic nuclear phosphoprotein 32 family member A [Source:NCBI gene;Acc:101835772]	ENSMAUG00000000632	6463.73	0.646	-0.63	-2.659	0.00782963	0.168476	0.0373104	0.0625918	0.0402768	0.0402768	TRUE	0.590977	No
602	ENSMAUG00000000633	101842396	Nmd3	NMD3 ribosome export adaptor [Source:NCBI gene;Acc:101842396]	ENSMAUG00000000633	2377.43	0.875	-0.192	-1.667	0.0955231	0.329741	0.00258038	0.0642001	0.0091201	0.0091201	TRUE	0.0230279	No
603	ENSMAUG00000000634		Mcemp1	mast cell expressed membrane protein 1 [Source:MGI Symbol;Acc:MGI:1916439]	ENSMAUG00000000634	1092.3	1.129	0.175	0.554	0.579397	0.765364	0.0723545	0.0671931	0.0709508	0.0709508	TRUE	0.152811	No
604	ENSMAUG00000000635	101844302	D230025D16Rik	chromosome unknown C16orf70 homolog [Source:NCBI gene;Acc:101844302]	ENSMAUG00000000635	379.69	1.451	0.537	1.772	0.0763507	0.302339	0.0617483	0.0775853	0.0636842	0.0636842	TRUE	0.629656	No
605	ENSMAUG00000000636	101826137	Mstn	myostatin [Source:NCBI gene;Acc:101826137]	ENSMAUG00000000636	2.61	23.243	4.539	2.182	0.0291375		1.81588	2.38122	2.07521	2.07521	TRUE	3.8503	No
606	ENSMAUG00000000637	101841265	Tnr	tenascin R [Source:NCBI gene;Acc:101841265]	ENSMAUG00000000637	2.44	1.553	0.635	0.445	0.656047		1e-08	2.54477	0.948912	0.948912	TRUE	0.242928	No
607	ENSMAUG00000000638	101823077	Prl7d1	prolactin-7D1-like [Source:NCBI gene;Acc:101823077]	ENSMAUG00000000638	0
608	ENSMAUG00000000639				ENSMAUG00000000639	1280.47	0.524	-0.932	-1.461	0.144085	0.388679	0.414403	0.0663795	0.292544	0.292544	TRUE	0.0642554	No
609	ENSMAUG00000000640	101840307	Slc9b2	solute carrier family 9 member B2 [Source:NCBI gene;Acc:101840307]	ENSMAUG00000000640	71.41	0.914	-0.13	-0.306	0.759481	0.875348	0.104227	0.146356	0.115237	0.115237	TRUE	0.946946	No
610	ENSMAUG00000000641		Alad	aminolevulinate, delta-, dehydratase [Source:MGI Symbol;Acc:MGI:96853]	ENSMAUG00000000641	1573.08	0.59	-0.76	-2.023	0.0431178	0.254216	0.111529	0.0655009	0.101162	0.101162	TRUE	0.16604	No
611	ENSMAUG00000000642	101826735	Rab17	RAB17, member RAS oncogene family [Source:NCBI gene;Acc:101826735]	ENSMAUG00000000642	52.28	1.612	0.689	1.679	0.093201	0.326768	0.0687914	0.177341	0.0996116	0.0996116	TRUE	0.404382	No
612	ENSMAUG00000000643		Hbb-y	hemoglobin Y, beta-like embryonic chain [Source:MGI Symbol;Acc:MGI:96027]	ENSMAUG00000000643	0.49	1	0	0	1		12	12.4438	12	12	TRUE	0.0626388	No
613	ENSMAUG00000000644	101830171	Mpo	myeloperoxidase [Source:NCBI gene;Acc:101830171]	ENSMAUG00000000644	28.1	1.238	0.308	0.253	0.800626	0.898421	1.20478	0.276907	0.887128	0.887128	TRUE	5.28809	No
614	ENSMAUG00000000645				ENSMAUG00000000645	582.35	1.231	0.3	1.217	0.223517	0.468306	0.0337366	0.0720419	0.041909	0.041909	TRUE	0.170394	No
615	ENSMAUG00000000646				ENSMAUG00000000646	0
616	ENSMAUG00000000647		Ktn1	kinectin 1 [Source:MGI Symbol;Acc:MGI:109153]	ENSMAUG00000000647	4524.75	1.133	0.181	1.153	0.24884	0.493258	0.0100324	0.0629928	0.0174746	0.0174746	TRUE	0.153147	No
617	ENSMAUG00000000648	101838215	Dnpep	aspartyl aminopeptidase [Source:NCBI gene;Acc:101838215]	ENSMAUG00000000648	4058.7	0.735	-0.445	-1.695	0.0900096	0.321655	0.0428099	0.0631463	0.0493617	0.0493617	TRUE	0.0768715	No
618	ENSMAUG00000000649	101844291	Apold1	apolipoprotein L domain containing 1 [Source:NCBI gene;Acc:101844291]	ENSMAUG00000000649	2637.07	1.787	0.837	1.954	0.050646	0.266892	0.182114	0.0639496	0.131925	0.131925	TRUE	3.15655	No
619	ENSMAUG00000000650		Atp5h	ATP synthase, H+ transporting, mitochondrial F0 complex, subunit D [Source:MGI Symbol;Acc:MGI:1918929]	ENSMAUG00000000650	8471.76	0.661	-0.598	-1.946	0.0516158	0.267606	0.0697343	0.06237	0.0679282	0.0679282	TRUE	0.165	No
620	ENSMAUG00000000651		Adgre1	adhesion G protein-coupled receptor E1 [Source:MGI Symbol;Acc:MGI:106912]	ENSMAUG00000000651	444.77	1.304	0.383	0.914	0.360491	0.599172	0.148127	0.0752546	0.123893	0.123893	TRUE	0.37748	No
621	ENSMAUG00000000652	101838607	Rarb	retinoic acid receptor beta [Source:NCBI gene;Acc:101838607]	ENSMAUG00000000652	522.04	0.655	-0.61	-1.385	0.166085	0.411885	0.165693	0.0732417	0.138245	0.138245	TRUE	0.660848	No
622	ENSMAUG00000000653	101837047		protein RUBCNL-like [Source:NCBI gene;Acc:101837047]	ENSMAUG00000000653	152.32	1.417	0.503	0.857	0.3915	0.623851	0.310253	0.101362	0.242314	0.242314	TRUE	1.01371	No
623	ENSMAUG00000000654	101829025	Ctnnbl1	catenin beta like 1 [Source:NCBI gene;Acc:101829025]	ENSMAUG00000000654	2703.87	0.736	-0.442	-1.83	0.0672722	0.290664	0.0348117	0.0638929	0.0416792	0.0416792	TRUE	0.0990319	No
624	ENSMAUG00000000655	101825740	Vti1b	vesicle transport through interaction with t-SNAREs 1B [Source:NCBI gene;Acc:101825740]	ENSMAUG00000000655	2760.43	0.673	-0.572	-2.163	0.0305143	0.227618	0.0432951	0.0638471	0.0499661	0.0499661	TRUE	0.154501	No
625	ENSMAUG00000000656	101830446	Ctif	cap binding complex dependent translation initiation factor [Source:NCBI gene;Acc:101830446]	ENSMAUG00000000656	487.7	0.715	-0.483	-1.292	0.196318	0.443091	0.108338	0.0740574	0.0990277	0.0990277	TRUE	2.23471	No
626	ENSMAUG00000000657	101834690	Idh3g	isocitrate dehydrogenase (NAD(+)) 3 non-catalytic subunit gamma [Source:NCBI gene;Acc:101834690]	ENSMAUG00000000657	3182.55	0.97	-0.044	-0.198	0.842964	0.921242	0.0289764	0.0635565	0.0357104	0.0357104	TRUE	0.477893	No
627	ENSMAUG00000000658	101827866	Nr0b1	nuclear receptor subfamily 0 group B member 1 [Source:NCBI gene;Acc:101827866]	ENSMAUG00000000658	0
628	ENSMAUG00000000659		Mrps31	mitochondrial ribosomal protein S31 [Source:MGI Symbol;Acc:MGI:1913153]	ENSMAUG00000000659	1149.93	1.243	0.314	1.449	0.147346	0.391752	0.0236384	0.0669157	0.0328954	0.0328954	TRUE	0.276092	No
629	ENSMAUG00000000660				ENSMAUG00000000660	0.58	0.916	-0.126	-0.047	0.962466		1e-08	10.504	4.03263	4.03263	TRUE	0.712922	No
630	ENSMAUG00000000661	101825242	Ctsv	cathepsin V [Source:NCBI gene;Acc:101825242]	ENSMAUG00000000661	21342.7	1.441	0.527	1.63	0.103107	0.340593	0.0696556	0.0619395	0.0753506	0.0753506	TRUE	0.32652	No
631	ENSMAUG00000000662	101830214	Hdhd5	haloacid dehalogenase like hydrolase domain containing 5 [Source:NCBI gene;Acc:101830214]	ENSMAUG00000000662	1145.04	0.866	-0.208	-1.216	0.224157	0.468901	0.0110911	0.0669381	0.0201631	0.0201631	TRUE	0.103467	No
632	ENSMAUG00000000663	101827735		methenyltetrahydrofolate synthetase [Source:NCBI gene;Acc:101827735]	ENSMAUG00000000663	797.95	0.907	-0.14	-0.59	0.554944	0.747836	0.030121	0.0692357	0.039223	0.039223	TRUE	0.118832	No
633	ENSMAUG00000000664	101844601	Ptbp3	polypyrimidine tract binding protein 3 [Source:NCBI gene;Acc:101844601]	ENSMAUG00000000664	805.22	1.083	0.116	0.244	0.807241	0.90166	0.202081	0.0691672	0.160719	0.160719	TRUE	0.331341	No
634	ENSMAUG00000000665	101837375	Col8a2	collagen type VIII alpha 2 chain [Source:NCBI gene;Acc:101837375]	ENSMAUG00000000665	264.98	0.935	-0.097	-0.279	0.780362	0.886948	0.0792137	0.0844806	0.0826422	0.0826422	TRUE	0.0725776	No
635	ENSMAUG00000000666	101834576	Abhd5	abhydrolase domain containing 5 [Source:NCBI gene;Acc:101834576]	ENSMAUG00000000666	2318.15	0.934	-0.098	-0.444	0.656844	0.812513	0.0255117	0.0642651	0.0346749	0.0346749	TRUE	0.159594	No
636	ENSMAUG00000000667				ENSMAUG00000000667	0
637	ENSMAUG00000000668	101833150	Ppp3cc	protein phosphatase 3 catalytic subunit gamma [Source:NCBI gene;Acc:101833150]	ENSMAUG00000000668	1202.77	0.87	-0.202	-0.907	0.364296	0.600954	0.0268417	0.0666846	0.0347879	0.0347879	TRUE	0.566487	No
638	ENSMAUG00000000669	101827109	Hoxa9	homeobox A9 [Source:NCBI gene;Acc:101827109]	ENSMAUG00000000669	28.67	1.078	0.108	0.195	0.845173	0.922137	0.147953	0.27259	0.181457	0.181457	TRUE	0.865363	No
639	ENSMAUG00000000670	101837672		reticulon-2 [Source:NCBI gene;Acc:101837672]	ENSMAUG00000000670	95.59	0.916	-0.127	-0.378	0.705786	0.842787	0.0534883	0.124929	0.0702371	0.0702371	TRUE	0.349298	No
640	ENSMAUG00000000671	101833768	Pik3cg	phosphatidylinositol-4,5-bisphosphate 3-kinase catalytic subunit gamma [Source:NCBI gene;Acc:101833768]	ENSMAUG00000000671	388.08	1.541	0.624	1.447	0.147864	0.392493	0.153223	0.077241	0.131083	0.131083	TRUE	0.491482	No
641	ENSMAUG00000000672		Ly6g6g	lymphocyte antigen 6 complex, locus G6G [Source:MGI Symbol;Acc:MGI:1925975]	ENSMAUG00000000672	1.38	4.269	2.094	0.846	0.397522		1.72006	4.43753	2.94962	2.94962	TRUE	0.0448673	No
642	ENSMAUG00000000673	101841744	Kcnn3	potassium calcium-activated channel subfamily N member 3 [Source:NCBI gene;Acc:101841744]	ENSMAUG00000000673	2280.28	0.589	-0.763	-1.827	0.0677729	0.29183	0.166273	0.0643085	0.125429	0.125429	TRUE	1.90846	No
643	ENSMAUG00000000674	101835197	Dmap1	DNA methyltransferase 1 associated protein 1 [Source:NCBI gene;Acc:101835197]	ENSMAUG00000000674	1354.49	0.651	-0.62	-2.335	0.019558	0.204911	0.046202	0.0661214	0.0500608	0.0500608	TRUE	0.193394	No
644	ENSMAUG00000000675	101829668	Srek1ip1	SREK1 interacting protein 1 [Source:NCBI gene;Acc:101829668]	ENSMAUG00000000675	365.89	0.705	-0.504	-1.722	0.0850105	0.315385	0.0530027	0.0781862	0.0588238	0.0588238	TRUE	0.357879	No
645	ENSMAUG00000000676	101828570	Ccdc60	coiled-coil domain containing 60 [Source:NCBI gene;Acc:101828570]	ENSMAUG00000000676	151.15	0.868	-0.205	-0.789	0.429855	0.652555	0.0238798	0.101669	0.0425345	0.0425345	TRUE	0.523139	No
646	ENSMAUG00000000677	101841993	Slc31a1	solute carrier family 31 member 1 [Source:NCBI gene;Acc:101841993]	ENSMAUG00000000677	2679.39	1.203	0.266	1.076	0.282079	0.527401	0.0391073	0.0639134	0.0437957	0.0437957	TRUE	0.376963	No
647	ENSMAUG00000000678		Btnl9	butyrophilin-like 9 [Source:MGI Symbol;Acc:MGI:2442439]	ENSMAUG00000000678	36.88	5.772	2.529	2.565	0.0103229	0.176298	0.873711	0.22564	0.662986	0.662986	TRUE	0.891753	No
648	ENSMAUG00000000679		Usp44	ubiquitin specific peptidase 44 [Source:MGI Symbol;Acc:MGI:3045318]	ENSMAUG00000000679	6.87	2.336	1.224	1.238	0.215842	0.462411	0.286122	0.941662	0.495578	0.495578	TRUE	0.177705	No
649	ENSMAUG00000000680				ENSMAUG00000000680	101.64	0.808	-0.308	-0.524	0.600106	0.778648	0.293533	0.121162	0.240948	0.240948	TRUE	0.134293	No
650	ENSMAUG00000000681	101842973		transmembrane protein 56 [Source:NCBI gene;Acc:101842973]	ENSMAUG00000000681	247.28	0.454	-1.138	-1.71	0.0872968	0.317881	0.431457	0.0861146	0.315553	0.315553	TRUE	1.27094	No
651	ENSMAUG00000000682	101826555	Tab3	TGF-beta activated kinase 1 (MAP3K7) binding protein 3 [Source:NCBI gene;Acc:101826555]	ENSMAUG00000000682	733.49	1.062	0.087	0.407	0.684344	0.829373	0.0226701	0.0699018	0.0315131	0.0315131	TRUE	0.484652	No
652	ENSMAUG00000000683	101844910	Fabp6	fatty acid binding protein 6 [Source:NCBI gene;Acc:101844910]	ENSMAUG00000000683	1.36	5.338	2.416	0.856	0.392125		4.22192	4.50506	4.37226	4.37226	TRUE	0.845916	No
653	ENSMAUG00000000684	101833125	Rnf5	ring finger protein 5 [Source:NCBI gene;Acc:101833125]	ENSMAUG00000000684	1501.15	0.609	-0.717	-2.363	0.018133	0.200669	0.0628565	0.0656851	0.0655773	0.0655773	TRUE	0.0807159	No
654	ENSMAUG00000000685				ENSMAUG00000000685	0.15	0.373	-1.424	-0.323	0.746608		1e-08	40.4402	12	12	TRUE	0.509288	No
655	ENSMAUG00000000686				ENSMAUG00000000686	162.2	1.538	0.621	1.481	0.138567	0.382819	0.129893	0.0989434	0.120477	0.120477	TRUE	0.811152	No
656	ENSMAUG00000000687		Trat1	T cell receptor associated transmembrane adaptor 1 [Source:MGI Symbol;Acc:MGI:1924897]	ENSMAUG00000000687	10.56	1.312	0.392	0.402	0.687921	0.830524	0.607108	0.634478	0.615953	0.615953	TRUE	0.1042	No
657	ENSMAUG00000000688				ENSMAUG00000000688	1036.75	0.896	-0.158	-0.414	0.678616	0.825086	0.118714	0.0674898	0.104268	0.104268	TRUE	0.166053	No
658	ENSMAUG00000000689	101841048	Dtnbp1	dystrobrevin binding protein 1 [Source:NCBI gene;Acc:101841048]	ENSMAUG00000000689	1130.25	0.804	-0.316	-1.445	0.148318	0.393103	0.0247951	0.0670072	0.0334777	0.0334777	TRUE	0.227687	No
659	ENSMAUG00000000690	101842766	Vldlr	very low-density lipoprotein receptor [Source:NCBI gene;Acc:101842766]	ENSMAUG00000000690	460.03	1.654	0.726	1.949	0.0512977	0.267529	0.112181	0.0748034	0.0977591	0.0977591	TRUE	0.14059	No
660	ENSMAUG00000000691	101840377	Lactb	lactamase beta [Source:NCBI gene;Acc:101840377]	ENSMAUG00000000691	985.88	1.409	0.495	1.471	0.141207	0.385666	0.0855502	0.0677908	0.0804076	0.0804076	TRUE	0.179271	No
661	ENSMAUG00000000692	101836619	Ctsz	cathepsin Z [Source:NCBI gene;Acc:101836619]	ENSMAUG00000000692	26573.3	0.602	-0.732	-2.21	0.0270921	0.22338	0.0864265	0.0618837	0.0790803	0.0790803	TRUE	0.167111	No
662	ENSMAUG00000000693				ENSMAUG00000000693	0.94	0.51	-0.971	-0.491	0.623137		1e-08	6.47213	1.5843	1.5843	TRUE	0.246703	No
663	ENSMAUG00000000694	101834234	Grk5	G protein-coupled receptor kinase 5 [Source:NCBI gene;Acc:101834234]	ENSMAUG00000000694	5579.7	0.711	-0.492	-2.015	0.043883	0.255647	0.0382126	0.06274	0.0428122	0.0428122	TRUE	0.414647	No
664	ENSMAUG00000000695	101838873	Brd7	bromodomain containing 7 [Source:NCBI gene;Acc:101838873]	ENSMAUG00000000695	5020.05	0.956	-0.065	-0.509	0.610448	0.785088	0.00471735	0.0628609	0.0114698	0.0114698	TRUE	0.0456153	No
665	ENSMAUG00000000696				ENSMAUG00000000696	0.44	1	0	0	1		1e-08	13.924	12	12	TRUE	0.0512899	No
666	ENSMAUG00000000697	101844246	Ccdc160	coiled-coil domain containing 160 [Source:NCBI gene;Acc:101844246]	ENSMAUG00000000697	20.05	1.303	0.382	0.716	0.474023	0.687075	0.0694252	0.363358	0.151279	0.151279	TRUE	0.28985	No
667	ENSMAUG00000000698	101829344	Timm17a	translocase of inner mitochondrial membrane 17A [Source:NCBI gene;Acc:101829344]	ENSMAUG00000000698	1417.1	1.03	0.043	0.23	0.817708	0.907235	0.0158345	0.0659241	0.0244965	0.0244965	TRUE	0.142005	No
668	ENSMAUG00000000699		Ptpn13	protein tyrosine phosphatase, non-receptor type 13 [Source:MGI Symbol;Acc:MGI:103293]	ENSMAUG00000000699	3055.91	1.734	0.794	3.17	0.00152566	0.103323	0.0409721	0.0636353	0.0449375	0.0449375	TRUE	0.379194	No
669	ENSMAUG00000000700	101823106	Fam234b	family with sequence similarity 234 member B [Source:NCBI gene;Acc:101823106]	ENSMAUG00000000700	2542.53	0.71	-0.493	-2.843	0.00446386	0.147355	0.0127788	0.0640349	0.0213065	0.0213065	TRUE	0.11501	No
670	ENSMAUG00000000701	101836384	Bri3	brain protein I3 [Source:NCBI gene;Acc:101836384]	ENSMAUG00000000701	2260.34	0.704	-0.507	-2.309	0.0209177	0.2074	0.0265781	0.0643319	0.0342426	0.0342426	TRUE	0.0776603	No
671	ENSMAUG00000000702		Ash1l	ASH1 like histone lysine methyltransferase [Source:MGI Symbol;Acc:MGI:2183158]	ENSMAUG00000000702	813.1	1.213	0.278	0.745	0.45619	0.675172	0.110754	0.0690944	0.0992377	0.0992377	TRUE	0.116526	No
672	ENSMAUG00000000703	101822581	4930503L19Rik	chromosome unknown C18orf54 homolog [Source:NCBI gene;Acc:101822581]	ENSMAUG00000000703	219.26	1.022	0.032	0.125	0.900874	0.9503	0.0316046	0.0892405	0.0431702	0.0431702	TRUE	0.666928	No
673	ENSMAUG00000000704				ENSMAUG00000000704	0
674	ENSMAUG00000000705	101840235	Clvs2	clavesin 2 [Source:NCBI gene;Acc:101840235]	ENSMAUG00000000705	0.57	0.726	-0.462	-0.121	0.903772		1e-08	10.7009	8.53984	8.53984	TRUE	0.104108	No
675	ENSMAUG00000000706	101830521	Klf3	Kruppel like factor 3 [Source:NCBI gene;Acc:101830521]	ENSMAUG00000000706	3913.34	1.041	0.057	0.209	0.834386	0.916954	0.0512444	0.0632016	0.053999	0.053999	TRUE	0.160461	No
676	ENSMAUG00000000707	101825463	Ppcs	phosphopantothenoylcysteine synthetase [Source:NCBI gene;Acc:101825463]	ENSMAUG00000000707	678.18	0.749	-0.417	-2.019	0.0434907	0.25498	0.0200697	0.0705743	0.0292758	0.0292758	TRUE	0.169364	No
677	ENSMAUG00000000708		Slc49a4	solute carrier family 49 member 4 [Source:MGI Symbol;Acc:MGI:2387188]	ENSMAUG00000000708	449.53	1.124	0.169	0.608	0.542972	0.739765	0.0467298	0.0751104	0.0533259	0.0533259	TRUE	0.639036	No
678	ENSMAUG00000000709	101833721	Magee1	MAGE family member E1 [Source:NCBI gene;Acc:101833721]	ENSMAUG00000000709	16.55	0.784	-0.351	-0.45	0.652485	0.810132	0.341428	0.427193	0.373785	0.373785	TRUE	0.372564	No
679	ENSMAUG00000000710		Prune1	prune exopolyphosphatase [Source:MGI Symbol;Acc:MGI:1925152]	ENSMAUG00000000710	197.88	1.496	0.581	1.408	0.15904	0.405145	0.127929	0.0922216	0.117393	0.117393	TRUE	0.273903	No
680	ENSMAUG00000000711	101835072	Mrpl48	mitochondrial ribosomal protein L48 [Source:NCBI gene;Acc:101835072]	ENSMAUG00000000711	1680.42	0.781	-0.357	-1.645	0.0999467	0.336483	0.0237388	0.0652553	0.0332469	0.0332469	TRUE	0.196695	No
681	ENSMAUG00000000712	101835478		zinc finger protein 775 [Source:NCBI gene;Acc:101835478]	ENSMAUG00000000712	882.35	0.746	-0.423	-1.879	0.0602467	0.279898	0.0275245	0.0685107	0.035533	0.035533	TRUE	0.117431	No
682	ENSMAUG00000000713		Thnsl2	threonine synthase-like 2 (bacterial) [Source:MGI Symbol;Acc:MGI:3041254]	ENSMAUG00000000713	346.77	1.1	0.137	0.918	0.358512	0.597581	0.00120314	0.0790977	0.012857	0.012857	TRUE	0.0518051	No
683	ENSMAUG00000000714	101829711	Eef1akmt1	EEF1A lysine methyltransferase 1 [Source:NCBI gene;Acc:101829711]	ENSMAUG00000000714	1056.45	0.895	-0.161	-0.817	0.413854	0.641608	0.0183993	0.0673811	0.0269475	0.0269475	TRUE	0.23956	No
684	ENSMAUG00000000715	101828229	Szt2	SZT2 subunit of KICSTOR complex [Source:NCBI gene;Acc:101828229]	ENSMAUG00000000715	3484.6	0.986	-0.02	-0.092	0.927075	0.963968	0.0258935	0.0633918	0.034237	0.034237	TRUE	0.188138	No
685	ENSMAUG00000000716	101829814	Catsper3	cation channel sperm associated 3 [Source:NCBI gene;Acc:101829814]	ENSMAUG00000000716	7.45	0.544	-0.877	-0.824	0.40993	0.638795	0.571702	0.873427	0.660671	0.660671	TRUE	0.310735	No
686	ENSMAUG00000000717	101826667	Slc17a7	solute carrier family 17 member 7 [Source:NCBI gene;Acc:101826667]	ENSMAUG00000000717	6.53	0.97	-0.043	-0.047	0.962531	0.981988	0.328627	0.987926	0.499418	0.499418	TRUE	0.198147	No
687	ENSMAUG00000000718		Hao2	hydroxyacid oxidase 2 [Source:MGI Symbol;Acc:MGI:96012]	ENSMAUG00000000718	0
688	ENSMAUG00000000719	101830895	Serpinb8	serpin family B member 8 [Source:NCBI gene;Acc:101830895]	ENSMAUG00000000719	1431.47	1.275	0.351	0.937	0.34857	0.589827	0.113907	0.0658812	0.100387	0.100387	TRUE	0.115985	No
689	ENSMAUG00000000720	101826541	Zfp654	zinc finger protein 654 [Source:NCBI gene;Acc:101826541]	ENSMAUG00000000720	218.5	1.526	0.61	1.58	0.113998	0.354636	0.10615	0.0893367	0.102852	0.102852	TRUE	0.822899	No
690	ENSMAUG00000000721				ENSMAUG00000000721	253.39	1.033	0.048	0.185	0.853293	0.925854	0.032266	0.085525	0.0435605	0.0435605	TRUE	0.447983	No
691	ENSMAUG00000000722				ENSMAUG00000000722	18.34	0.619	-0.691	-1.104	0.269718	0.51325	0.166537	0.391361	0.225844	0.225844	TRUE	0.472978	No
692	ENSMAUG00000000723	101840537	Popdc3	popeye domain containing 3 [Source:NCBI gene;Acc:101840537]	ENSMAUG00000000723	17.12	3.134	1.648	2.5	0.0124152	0.186339	0.192574	0.414937	0.244906	0.244906	TRUE	0.87941	No
693	ENSMAUG00000000724		Ercc2	excision repair cross-complementing rodent repair deficiency, complementation group 2 [Source:MGI Symbol;Acc:MGI:95413]	ENSMAUG00000000724	1050.91	1.136	0.183	0.876	0.380957	0.615455	0.022985	0.0674113	0.0306953	0.0306953	TRUE	0.283113	No
694	ENSMAUG00000000725	101838457	Mpz	myelin protein zero [Source:NCBI gene;Acc:101838457]	ENSMAUG00000000725	92.79	1.049	0.069	0.103	0.918295	0.959063	0.405999	0.126834	0.318871	0.318871	TRUE	1.16019	No
695	ENSMAUG00000000726	101844942	Sesn2	sestrin 2 [Source:NCBI gene;Acc:101844942]	ENSMAUG00000000726	466.73	1.191	0.252	1.276	0.202112	0.449586	0.0158158	0.0746147	0.0261333	0.0261333	TRUE	0.165128	No
696	ENSMAUG00000000727	101836800	Xpo7	exportin 7 [Source:NCBI gene;Acc:101836800]	ENSMAUG00000000727	2451.64	0.987	-0.018	-0.095	0.924088	0.96234	0.0182696	0.0641231	0.0261951	0.0261951	TRUE	0.114445	No
697	ENSMAUG00000000728	101835858	Smpd3	sphingomyelin phosphodiesterase 3 [Source:NCBI gene;Acc:101835858]	ENSMAUG00000000728	307.08	1.397	0.483	2.402	0.0163212	0.196925	0.013965	0.0813515	0.02591	0.02591	TRUE	0.104518	No
698	ENSMAUG00000000729	101835986	Mep1b	meprin A subunit beta [Source:NCBI gene;Acc:101835986]	ENSMAUG00000000729	0.92	0.85	-0.235	-0.074	0.940967		6.72929	6.66261	6.68986	6.68986	TRUE	0.0319941	No
699	ENSMAUG00000000730				ENSMAUG00000000730	10480.9	0.608	-0.718	-2.366	0.0179735	0.200592	0.0719006	0.0622331	0.0663016	0.0663016	TRUE	0.383992	No
700	ENSMAUG00000000731		Matn3	matrilin 3 [Source:MGI Symbol;Acc:MGI:1328350]	ENSMAUG00000000731	13.55	2.937	1.554	1.778	0.0753509	0.300896	0.408948	0.50807	0.456609	0.456609	TRUE	0.57376	No
701	ENSMAUG00000000732	101824396		sorting nexin-29 [Source:NCBI gene;Acc:101824396]	ENSMAUG00000000732	408.87	0.243	-2.041	-2.793			0.547964	0.0764485	0.381734	0.381734	TRUE	7.74223	Yes
702	ENSMAUG00000000733	101824906	Abca2	ATP binding cassette subfamily A member 2 [Source:NCBI gene;Acc:101824906]	ENSMAUG00000000733	1388.03	1.141	0.19	1.131	0.257926	0.501247	0.0109648	0.0660134	0.019699	0.019699	TRUE	0.0859686	No
703	ENSMAUG00000000734	101829240		cyclin dependent kinase 2 interacting protein [Source:NCBI gene;Acc:101829240]	ENSMAUG00000000734	704.53	1.318	0.398	1.133	0.257074	0.500558	0.0940956	0.0702408	0.0876126	0.0876126	TRUE	0.207609	No
704	ENSMAUG00000000735		Zfp354a	zinc finger protein 354A [Source:MGI Symbol;Acc:MGI:103172]	ENSMAUG00000000735	35.97	1.321	0.401	0.765	0.444429	0.664975	0.153418	0.229793	0.175056	0.175056	TRUE	0.53507	No
705	ENSMAUG00000000736	101841292	Cfl2	cofilin 2 [Source:NCBI gene;Acc:101841292]	ENSMAUG00000000736	809.77	1.154	0.206	0.597	0.550621	0.744579	0.0907213	0.0691251	0.0849368	0.0849368	TRUE	0.516103	No
706	ENSMAUG00000000737		Olfr818	olfactory receptor 818 [Source:MGI Symbol;Acc:MGI:3030652]	ENSMAUG00000000737	0
707	ENSMAUG00000000738	101833711	Mboat7	membrane bound O-acyltransferase domain containing 7 [Source:NCBI gene;Acc:101833711]	ENSMAUG00000000738	2043.02	0.954	-0.068	-0.332	0.740164	0.863259	0.0203111	0.0646165	0.0294643	0.0294643	TRUE	0.318528	No
708	ENSMAUG00000000739	101835823	Hnrnpc	heterogeneous nuclear ribonucleoprotein C [Source:NCBI gene;Acc:101835823]	ENSMAUG00000000739	15110.2	1.008	0.012	0.09	0.928159	0.964462	0.0062685	0.0620564	0.0130614	0.0130614	TRUE	0.0647204	No
709	ENSMAUG00000000740				ENSMAUG00000000740	0.63	0.726	-0.462	-0.12	0.904108		7.07096	9.71443	8.61453	8.61453	TRUE	0.949596	No
710	ENSMAUG00000000741				ENSMAUG00000000741	319.23	1.302	0.381	1.732	0.083284	0.313054	0.0191879	0.0806021	0.0311955	0.0311955	TRUE	0.270588	No
711	ENSMAUG00000000742	101840031	Crybb1	crystallin beta B1 [Source:NCBI gene;Acc:101840031]	ENSMAUG00000000742	14.93	0.479	-1.063	-1.471	0.141323	0.385753	0.247779	0.466663	0.304322	0.304322	TRUE	0.486829	No
712	ENSMAUG00000000743	101836241	Gpr101	G protein-coupled receptor 101 [Source:NCBI gene;Acc:101836241]	ENSMAUG00000000743	5.76	1.307	0.386	0.292	0.77021	0.881752	1e-08	1.11148	0.415604	0.415604	TRUE	0.0303842	No
713	ENSMAUG00000000744	101836450	Sult6b1	sulfotransferase family 6B member 1 [Source:NCBI gene;Acc:101836450]	ENSMAUG00000000744	89.17	1.107	0.146	0.522	0.601685	0.779467	0.0219933	0.129483	0.0453463	0.0453463	TRUE	0.248051	No
714	ENSMAUG00000000745		Terf2	telomeric repeat binding factor 2 [Source:MGI Symbol;Acc:MGI:1195972]	ENSMAUG00000000745	635.14	1.031	0.044	0.272	0.785579	0.890347	0.00794499	0.0711786	0.0174602	0.0174602	TRUE	0.136633	No
715	ENSMAUG00000000746	101838956	Prss30	serine protease 30-like [Source:NCBI gene;Acc:101838956]	ENSMAUG00000000746	225.34	1.503	0.588	0.882	0.377533	0.612394	0.437763	0.0884966	0.31451	0.31451	TRUE	0.627132	No
716	ENSMAUG00000000747	101844548	Egr3	early growth response 3 [Source:NCBI gene;Acc:101844548]	ENSMAUG00000000747	123.46	1.339	0.421	0.958	0.33813	0.579542	0.139762	0.110644	0.131144	0.131144	TRUE	0.174333	No
717	ENSMAUG00000000748	101835765	Pgm3	phosphoglucomutase 3 [Source:NCBI gene;Acc:101835765]	ENSMAUG00000000748	895.03	1.396	0.482	2.061	0.0392855	0.248778	0.0292799	0.0684136	0.0380464	0.0380464	TRUE	0.233374	No
718	ENSMAUG00000000749	101836328	Barhl1	BarH like homeobox 1 [Source:NCBI gene;Acc:101836328]	ENSMAUG00000000749	40.77	0.642	-0.64	-1.158	0.246768	0.491464	0.193297	0.21002	0.199192	0.199192	TRUE	0.428228	No
719	ENSMAUG00000000750				ENSMAUG00000000750	0
720	ENSMAUG00000000751	101823773		aarF domain containing kinase 2 [Source:NCBI gene;Acc:101823773]	ENSMAUG00000000751	721.33	0.724	-0.467	-1.848	0.0646435	0.287042	0.0376766	0.0700408	0.0445734	0.0445734	TRUE	0.192004	No
721	ENSMAUG00000000752	101824888	Ddx11	DEAD/H-box helicase 11 [Source:NCBI gene;Acc:101824888]	ENSMAUG00000000752	214.49	1.264	0.337	1.276	0.201989	0.449586	0.033629	0.0898544	0.0462179	0.0462179	TRUE	0.384185	No
722	ENSMAUG00000000753	101839575	Tmem268	transmembrane protein 268 [Source:NCBI gene;Acc:101839575]	ENSMAUG00000000753	2636.34	0.78	-0.358	-2.063	0.0390989	0.248778	0.013002	0.0639502	0.0212843	0.0212843	TRUE	0.135846	No
723	ENSMAUG00000000754		Ptprr	protein tyrosine phosphatase, receptor type, R [Source:MGI Symbol;Acc:MGI:109559]	ENSMAUG00000000754	26.53	0.657	-0.607	-1.274	0.202509	0.450093	0.0721214	0.289642	0.127643	0.127643	TRUE	0.458209	No
724	ENSMAUG00000000755	101832975	Gfpt2	glutamine-fructose-6-phosphate transaminase 2 [Source:NCBI gene;Acc:101832975]	ENSMAUG00000000755	603.53	1.299	0.377	2.336	0.0194873	0.204725	0.00722931	0.0716774	0.0171364	0.0171364	TRUE	0.0808205	No
725	ENSMAUG00000000756	101842162	Fbxl22	F-box and leucine rich repeat protein 22 [Source:NCBI gene;Acc:101842162]	ENSMAUG00000000756	345.62	1.389	0.474	1.54	0.123598	0.363124	0.0604337	0.0791553	0.0652791	0.0652791	TRUE	1.01243	No
726	ENSMAUG00000000757	101841133	Dbp	D-box binding PAR bZIP transcription factor [Source:NCBI gene;Acc:101841133]	ENSMAUG00000000757	1450.75	0.415	-1.269	-3.014	0.00257547	0.124914	0.152575	0.0658251	0.126859	0.126859	TRUE	0.424097	No
727	ENSMAUG00000000758	101843113	Cachd1	cache domain containing 1 [Source:NCBI gene;Acc:101843113]	ENSMAUG00000000758	1083.67	0.627	-0.674	-2.731	0.00630492	0.157054	0.0378172	0.0672373	0.0429437	0.0429437	TRUE	0.529815	No
728	ENSMAUG00000000759		Cd163	CD163 antigen [Source:MGI Symbol;Acc:MGI:2135946]	ENSMAUG00000000759	739.76	1.208	0.272	0.68	0.496407	0.705956	0.131825	0.0698319	0.113829	0.113829	TRUE	1.45523	No
729	ENSMAUG00000000760	101835622	Pde10a	phosphodiesterase 10A [Source:NCBI gene;Acc:101835622]	ENSMAUG00000000760	177.78	0.877	-0.189	-0.475	0.634934	0.799425	0.113619	0.0956761	0.108802	0.108802	TRUE	2.13455	No
730	ENSMAUG00000000761	101835998	Ank1	ankyrin 1 [Source:NCBI gene;Acc:101835998]	ENSMAUG00000000761	130.52	4.548	2.185	3.3	0.000966142	0.0854466	0.398023	0.107996	0.305702	0.305702	TRUE	1.18251	No
731	ENSMAUG00000000762	101844545	Cnot9	CCR4-NOT transcription complex subunit 9 [Source:NCBI gene;Acc:101844545]	ENSMAUG00000000762	2045.5	0.822	-0.282	-1.909	0.0562733	0.274138	0.00750821	0.0646129	0.0152268	0.0152268	TRUE	0.125028	No
732	ENSMAUG00000000763	101835216	Dcp1b	decapping mRNA 1B [Source:NCBI gene;Acc:101835216]	ENSMAUG00000000763	605.15	0.75	-0.416	-2.823	0.00475058	0.149508	0.00467417	0.0716506	0.0140555	0.0140555	TRUE	0.0815392	No
733	ENSMAUG00000000764	101840298	Jam3	junctional adhesion molecule 3 [Source:NCBI gene;Acc:101840298]	ENSMAUG00000000764	523.59	0.752	-0.411	-1.856	0.0634235	0.285415	0.0237232	0.0732075	0.0335553	0.0335553	TRUE	0.197101	No
734	ENSMAUG00000000765	101832218	Zbtb38	zinc finger and BTB domain containing 38 [Source:NCBI gene;Acc:101832218]	ENSMAUG00000000765	590.28	1.089	0.123	0.292	0.770356	0.881815	0.148485	0.0719023	0.126202	0.126202	TRUE	0.0800983	No
735	ENSMAUG00000000766		Mon1b	MON1 homolog B, secretory traffciking associated [Source:MGI Symbol;Acc:MGI:1923231]	ENSMAUG00000000766	580.85	1.203	0.267	1.263	0.206573	0.454192	0.0198246	0.0720686	0.0305064	0.0305064	TRUE	0.276822	No
736	ENSMAUG00000000767	101828923	St3gal1	ST3 beta-galactoside alpha-2,3-sialyltransferase 1 [Source:NCBI gene;Acc:101828923]	ENSMAUG00000000767	4102.8	0.839	-0.254	-1.656	0.0977289	0.332857	0.0087624	0.0631302	0.0167172	0.0167172	TRUE	0.124469	No
737	ENSMAUG00000000768				ENSMAUG00000000768	0
738	ENSMAUG00000000769		Nprl3	nitrogen permease regulator-like 3 [Source:MGI Symbol;Acc:MGI:109258]	ENSMAUG00000000769	202.75	1.202	0.265	1.355	0.175314	0.4224	0.00787006	0.0914865	0.0226447	0.0226447	TRUE	0.187676	No
739	ENSMAUG00000000770	101823363	Brf1	BRF1 RNA polymerase III transcription initiation factor subunit [Source:NCBI gene;Acc:101823363]	ENSMAUG00000000770	1704.32	0.96	-0.059	-0.405	0.685621	0.830012	0.00660729	0.0652048	0.0148972	0.0148972	TRUE	0.0811027	No
740	ENSMAUG00000000771	101829882		probable N-acetyltransferase CML3 [Source:NCBI gene;Acc:101829882]	ENSMAUG00000000771	0
741	ENSMAUG00000000772	101839976	Fam126a	family with sequence similarity 126 member A [Source:NCBI gene;Acc:101839976]	ENSMAUG00000000772	2199.04	0.879	-0.187	-1.034	0.301093	0.544928	0.0155699	0.0644064	0.0230699	0.0230699	TRUE	0.328398	No
742	ENSMAUG00000000773	101838815	Ctxn1	cortexin 1 [Source:NCBI gene;Acc:101838815]	ENSMAUG00000000773	644.37	0.629	-0.668	-1.862	0.0625884	0.284005	0.0973549	0.0710422	0.0913	0.0913	TRUE	0.0914305	No
743	ENSMAUG00000000774	101825060	Rhog	ras homolog family member G [Source:NCBI gene;Acc:101825060]	ENSMAUG00000000774	7517.08	0.592	-0.755	-2.326	0.0200414	0.205637	0.0778837	0.0624607	0.0758868	0.0758868	TRUE	0.106627	No
744	ENSMAUG00000000775	101844952	Prss56	serine protease 56 [Source:NCBI gene;Acc:101844952]	ENSMAUG00000000775	111.59	1.033	0.046	0.148	0.882081	0.940328	0.0433774	0.115858	0.0604596	0.0604596	TRUE	0.260764	No
745	ENSMAUG00000000776				ENSMAUG00000000776	0
746	ENSMAUG00000000777	101841497	St8sia2	ST8 alpha-N-acetyl-neuraminide alpha-2,8-sialyltransferase 2 [Source:NCBI gene;Acc:101841497]	ENSMAUG00000000777	33.03	0.837	-0.258	-0.611	0.541092	0.738295	0.0483086	0.244765	0.0978623	0.0978623	TRUE	0.471095	No
747	ENSMAUG00000000778	101824450	Mmp27	matrix metalloproteinase-27 [Source:NCBI gene;Acc:101824450]	ENSMAUG00000000778	254.73	1.103	0.142	0.253	0.800526	0.898421	0.287051	0.0853991	0.222883	0.222883	TRUE	2.8021	No
748	ENSMAUG00000000779				ENSMAUG00000000779	642.74	1.665	0.736	2.198	0.0279768	0.22391	0.082046	0.0710661	0.0791037	0.0791037	TRUE	1.31328	No
749	ENSMAUG00000000780		Swi5	SWI5 recombination repair homolog (yeast) [Source:MGI Symbol;Acc:MGI:1920181]	ENSMAUG00000000780	3943.13	0.987	-0.018	-0.111	0.911823	0.956003	0.0122747	0.0631899	0.0195619	0.0195619	TRUE	0.153124	No
750	ENSMAUG00000000781	101832468	Ccl5	C-C motif chemokine ligand 5 [Source:NCBI gene;Acc:101832468]	ENSMAUG00000000781	4695.52	0.547	-0.871	-2.841	0.00449172	0.147808	0.0723136	0.0629442	0.0675275	0.0675275	TRUE	0.33066	No
751	ENSMAUG00000000782		Eif4a1	eukaryotic translation initiation factor 4A1 [Source:MGI Symbol;Acc:MGI:95303]	ENSMAUG00000000782	694.73	1.163	0.217	1.18	0.237819	0.482121	0.0128706	0.0703619	0.0228925	0.0228925	TRUE	0.171776	No
752	ENSMAUG00000000783	101823529		60S ribosomal protein L28 [Source:NCBI gene;Acc:101823529]	ENSMAUG00000000783	1329.09	0.42	-1.251	-2.344	0.0191017	0.203065	0.269599	0.0662067	0.204554	0.204554	TRUE	0.416247	No
753	ENSMAUG00000000784				ENSMAUG00000000784	0.23	1.414	0.499	0.113	0.90978		1e-08	26.0924	12	12	TRUE	0.48714	No
754	ENSMAUG00000000785	101834194	Pias1	protein inhibitor of activated STAT 1 [Source:NCBI gene;Acc:101834194]	ENSMAUG00000000785	1100.17	0.905	-0.143	-0.462	0.644	0.805399	0.0733289	0.0671535	0.0685333	0.0685333	TRUE	0.546748	No
755	ENSMAUG00000000786	101837705	Pbk	PDZ binding kinase [Source:NCBI gene;Acc:101837705]	ENSMAUG00000000786	332.54	1.606	0.684	2.071	0.038396	0.24701	0.0757456	0.0798436	0.0748469	0.0748469	TRUE	0.538733	No
756	ENSMAUG00000000787	101837620	Avpr1b	arginine vasopressin receptor 1B [Source:NCBI gene;Acc:101837620]	ENSMAUG00000000787	10.87	2.383	1.253	1.74	0.081816	0.310984	0.114975	0.618208	0.267024	0.267024	TRUE	0.455909	No
757	ENSMAUG00000000788	101828142	Kcns1	potassium voltage-gated channel modifier subfamily S member 1 [Source:NCBI gene;Acc:101828142]	ENSMAUG00000000788	0.91	0.315	-1.667	-0.624	0.532552		1.25409	6.7409	3.51663	3.51663	TRUE	0.626174	No
758	ENSMAUG00000000789				ENSMAUG00000000789	57.26	0.693	-0.529	-1.329	0.183875	0.430442	0.0699352	0.16728	0.0947662	0.0947662	TRUE	0.281697	No
759	ENSMAUG00000000790	101832437		RNA-binding protein with serine-rich domain 1 [Source:NCBI gene;Acc:101832437]	ENSMAUG00000000790	880.48	1.69	0.757	1.649	0.0990524	0.335088	0.187906	0.0685252	0.150376	0.150376	TRUE	1.7764	No
760	ENSMAUG00000000791	101844010	Btbd7	BTB domain containing 7 [Source:NCBI gene;Acc:101844010]	ENSMAUG00000000791	363.11	1.438	0.525	1.469	0.141744	0.38632	0.0933837	0.0783125	0.0894499	0.0894499	TRUE	0.151507	No
761	ENSMAUG00000000792				ENSMAUG00000000792	1.33	2.023	1.016	0.511	0.609003		0.895689	4.59514	2.0732	2.0732	TRUE	0.281925	No
762	ENSMAUG00000000793	101842425	Ncald	neurocalcin delta [Source:NCBI gene;Acc:101842425]	ENSMAUG00000000793	1408.09	0.572	-0.806	-2.729	0.00635805	0.157282	0.0640977	0.0659514	0.0621021	0.0621021	TRUE	0.406573	No
763	ENSMAUG00000000794	101842506	Lrpap1	LDL receptor related protein associated protein 1 [Source:NCBI gene;Acc:101842506]	ENSMAUG00000000794	3567.82	0.924	-0.114	-0.624	0.532866	0.732274	0.0141754	0.0633513	0.0239453	0.0239453	TRUE	0.295158	No
764	ENSMAUG00000000795	101842636	Gm136	chromosome unknown C6orf163 homolog [Source:NCBI gene;Acc:101842636]	ENSMAUG00000000795	1.69	1.322	0.403	0.186	0.852205		1.84021	3.63131	2.67259	2.67259	TRUE	0.542543	No
765	ENSMAUG00000000796	101829450	Reg2	lithostathine-2-like [Source:NCBI gene;Acc:101829450]	ENSMAUG00000000796	0.31	0.373	-1.424	-0.323	0.746604		12	19.4014	12	12	TRUE	0.720777	No
766	ENSMAUG00000000797	101842058		cytochrome c, somatic-like [Source:NCBI gene;Acc:101842058]	ENSMAUG00000000797	896.29	1.891	0.919	2.954	0.00313952	0.130842	0.0683193	0.0684041	0.0683407	0.0683407	TRUE	0.920852	No
767	ENSMAUG00000000798		Scmh1	sex comb on midleg homolog 1 [Source:MGI Symbol;Acc:MGI:1352762]	ENSMAUG00000000798	856.99	1.04	0.056	0.3	0.764076	0.878707	0.0148894	0.0687135	0.02431	0.02431	TRUE	0.304943	No
768	ENSMAUG00000000799			diphthamide biosynthesis 5 [Source:MGI Symbol;Acc:MGI:1916990]	ENSMAUG00000000799	341.3	1.132	0.179	1.196	0.23151	0.47498	0.00135088	0.0793772	0.0130674	0.0130674	TRUE	0.0506249	No
769	ENSMAUG00000000800	101826037	Alkbh7	alkB homolog 7 [Source:NCBI gene;Acc:101826037]	ENSMAUG00000000800	429.04	0.547	-0.87	-1.825	0.0679912	0.291985	0.19239	0.0757532	0.161295	0.161295	TRUE	0.279569	No
770	ENSMAUG00000000801				ENSMAUG00000000801	156.23	1.119	0.163	0.626	0.531075	0.730806	0.0253416	0.100369	0.0411296	0.0411296	TRUE	0.147972	No
771	ENSMAUG00000000802				ENSMAUG00000000802	73.72	0.945	-0.081	-0.15	0.880467	0.939553	0.218435	0.143694	0.197095	0.197095	TRUE	0.162679	No
772	ENSMAUG00000000803		Pcdhga10	protocadherin gamma subfamily A, 10 [Source:MGI Symbol;Acc:MGI:1935227]	ENSMAUG00000000803	93.83	1.139	0.188	0.427	0.669269	0.819829	0.132078	0.126113	0.130343	0.130343	TRUE	0.3427	No
773	ENSMAUG00000000804	101830009	Zbtb6	zinc finger and BTB domain containing 6 [Source:NCBI gene;Acc:101830009]	ENSMAUG00000000804	262.2	1.113	0.155	0.365	0.715366	0.84895	0.143209	0.0847231	0.126606	0.126606	TRUE	2.11974	No
774	ENSMAUG00000000805	101829687	Henmt1	HEN methyltransferase 1 [Source:NCBI gene;Acc:101829687]	ENSMAUG00000000805	101.53	1.001	0.001	0.003	0.997573	0.998774	0.154518	0.121229	0.144227	0.144227	TRUE	1.22632	No
775	ENSMAUG00000000806	101841077	Zbtb41	zinc finger and BTB domain containing 41 [Source:NCBI gene;Acc:101841077]	ENSMAUG00000000806	85.31	1.246	0.317	0.648	0.517069	0.721153	0.172129	0.132554	0.161022	0.161022	TRUE	0.38012	No
776	ENSMAUG00000000807	101835247	Pgm1	phosphoglucomutase 1 [Source:NCBI gene;Acc:101835247]	ENSMAUG00000000807	3019.5	1.069	0.097	0.706	0.48004	0.691734	0.00573431	0.0636591	0.0131395	0.0131395	TRUE	0.0800588	No
777	ENSMAUG00000000808	101838683	Cdh16	cadherin 16 [Source:NCBI gene;Acc:101838683]	ENSMAUG00000000808	54.66	0.738	-0.438	-0.759	0.447786	0.668167	0.234731	0.172311	0.217054	0.217054	TRUE	2.1203	No
778	ENSMAUG00000000809	101842830	Tie1	tyrosine kinase with immunoglobulin like and EGF like domains 1 [Source:NCBI gene;Acc:101842830]	ENSMAUG00000000809	4058.13	1.07	0.097	0.316	0.752358	0.870578	0.0696314	0.0631465	0.0679569	0.0679569	TRUE	0.153382	No
779	ENSMAUG00000000810	101826630	Fnip2	folliculin interacting protein 2 [Source:NCBI gene;Acc:101826630]	ENSMAUG00000000810	286.54	0.644	-0.635	-1.015	0.310312	0.554132	0.374135	0.0827637	0.279501	0.279501	TRUE	1.18247	No
780	ENSMAUG00000000811	101844511	Gpc3	glypican 3 [Source:NCBI gene;Acc:101844511]	ENSMAUG00000000811	8602.83	0.951	-0.073	-0.245	0.806549	0.901328	0.0654504	0.0623591	0.0631378	0.0631378	TRUE	0.129237	No
781	ENSMAUG00000000812	101823348	Prl7a2	prolactin-7A2-like [Source:NCBI gene;Acc:101823348]	ENSMAUG00000000812	0
782	ENSMAUG00000000813	101831418	Crybg2	crystallin beta-gamma domain containing 2 [Source:NCBI gene;Acc:101831418]	ENSMAUG00000000813	198.83	1.443	0.529	1.908	0.0564008	0.274294	0.0366787	0.092075	0.0502377	0.0502377	TRUE	0.570274	No
783	ENSMAUG00000000814	101832316	Insig1	insulin induced gene 1 [Source:NCBI gene;Acc:101832316]	ENSMAUG00000000814	4136.27	1.401	0.487	1.734	0.0829208	0.312524	0.0488996	0.0631183	0.0565695	0.0565695	TRUE	0.781671	No
784	ENSMAUG00000000816	101837864	Rasal2	RAS protein activator like 2 [Source:NCBI gene;Acc:101837864]	ENSMAUG00000000816	529.93	0.366	-1.451	-2.355			0.390522	0.0730692	0.27129	0.27129	TRUE	8.43332	Yes
785	ENSMAUG00000000817	101822750	Diaph2	diaphanous related formin 2 [Source:NCBI gene;Acc:101822750]	ENSMAUG00000000817	730.72	0.644	-0.634	-1.499	0.133879	0.376224	0.151214	0.069933	0.127315	0.127315	TRUE	3.68918	No
786	ENSMAUG00000000818	101824519	Haus3	HAUS augmin like complex subunit 3 [Source:NCBI gene;Acc:101824519]	ENSMAUG00000000818	295.36	0.984	-0.023	-0.078	0.93753	0.96922	0.051416	0.0821331	0.0586049	0.0586049	TRUE	0.746642	No
787	ENSMAUG00000000820	101834642	Mrpl10	mitochondrial ribosomal protein L10 [Source:NCBI gene;Acc:101834642]	ENSMAUG00000000820	1696.88	0.959	-0.061	-0.287	0.774104	0.883389	0.0244406	0.0652204	0.0320424	0.0320424	TRUE	0.145891	No
788	ENSMAUG00000000821	101823665	Themis2	thymocyte selection associated family member 2 [Source:NCBI gene;Acc:101823665]	ENSMAUG00000000821	1380.43	1.623	0.699	2.532	0.0113429	0.181275	0.0505033	0.0660374	0.0540633	0.0540633	TRUE	0.200188	No
789	ENSMAUG00000000822	101832768	Urgcp	up-regulator of cell proliferation [Source:NCBI gene;Acc:101832768]	ENSMAUG00000000822	908.9	0.939	-0.091	-0.456	0.648322	0.807939	0.0180639	0.0683104	0.0275186	0.0275186	TRUE	0.186792	No
790	ENSMAUG00000000823	101824382		A-kinase anchoring protein 2 [Source:NCBI gene;Acc:101824382]	ENSMAUG00000000823	12134.1	0.688	-0.539	-3.382	0.000719181	0.0768883	0.011075	0.0621545	0.0182483	0.0182483	TRUE	0.124297	No
791	ENSMAUG00000000824	101827555	Fbxo5	F-box protein 5 [Source:NCBI gene;Acc:101827555]	ENSMAUG00000000824	332.89	1.134	0.182	0.526	0.599097	0.778453	0.0839431	0.0798247	0.0829123	0.0829123	TRUE	0.308483	No
792	ENSMAUG00000000825		Snrpe	small nuclear ribonucleoprotein E [Source:MGI Symbol;Acc:MGI:98346]	ENSMAUG00000000825	397.46	1.973	0.98	2.14	0.0323441	0.232144	0.181542	0.0768732	0.147514	0.147514	TRUE	1.76612	No
793	ENSMAUG00000000826	101829871	Samsn1	SAM domain-containing protein SAMSN-1 [Source:NCBI gene;Acc:101829871]	ENSMAUG00000000826	613.34	1.505	0.59	1.344	0.179049	0.425799	0.172706	0.0715171	0.137011	0.137011	TRUE	2.33312	No
794	ENSMAUG00000000827	101826529	Kcne2	potassium voltage-gated channel subfamily E regulatory subunit 2 [Source:NCBI gene;Acc:101826529]	ENSMAUG00000000827	244.96	1.267	0.341	1.248	0.211977	0.459187	0.0393678	0.0863464	0.0497799	0.0497799	TRUE	0.300651	No
795	ENSMAUG00000000828	101836064	Limd1	LIM domains containing 1 [Source:NCBI gene;Acc:101836064]	ENSMAUG00000000828	3969.65	1.283	0.36	1.51	0.13092	0.372292	0.0325566	0.0631797	0.0406741	0.0406741	TRUE	0.142204	No
796	ENSMAUG00000000829	101830262	Nudt21	nudix hydrolase 21 [Source:NCBI gene;Acc:101830262]	ENSMAUG00000000829	2317.95	1.097	0.134	0.926	0.354318	0.59412	0.00705826	0.0642654	0.014545	0.014545	TRUE	0.0989044	No
797	ENSMAUG00000000830		Defb21	defensin beta 21 [Source:MGI Symbol;Acc:MGI:2684967]	ENSMAUG00000000830	0.06	1	0	0	1		1e-08	94.5342	12	12	TRUE	0.130555	No
798	ENSMAUG00000000831				ENSMAUG00000000831	24.02	0.41	-1.285	-1.884	0.0595443	0.278747	0.275433	0.313421	0.285429	0.285429	TRUE	0.190613	No
799	ENSMAUG00000000832	101833017	Tac1	tachykinin precursor 1 [Source:NCBI gene;Acc:101833017]	ENSMAUG00000000832	0.15	0.217	-2.205	-0.505	0.613773		1e-08	39.3482	12	12	TRUE	0.400331	No
800	ENSMAUG00000000833	101830494	Agtr2	angiotensin II receptor type 2 [Source:NCBI gene;Acc:101830494]	ENSMAUG00000000833	5.93	1.067	0.094	0.104	0.917104	0.959005	0.205197	1.08077	0.475096	0.475096	TRUE	0.3294	No
801	ENSMAUG00000000834				ENSMAUG00000000834	336.04	1.08	0.11	0.331	0.740362	0.863259	0.0759439	0.0796545	0.0769006	0.0769006	TRUE	1.14912	No
802	ENSMAUG00000000835	101832793	Asprv1	aspartic peptidase retroviral like 1 [Source:NCBI gene;Acc:101832793]	ENSMAUG00000000835	117.66	16.026	4.002	2.956	0.00311328	0.130465	1.28901	0.11306	0.854228	1.28901	TRUE	0.107395	No
803	ENSMAUG00000000836	101834459	Fam98a	family with sequence similarity 98 member A [Source:NCBI gene;Acc:101834459]	ENSMAUG00000000836	847.54	1.496	0.581	1.434	0.151584	0.397428	0.138219	0.0687922	0.117143	0.117143	TRUE	0.583595	No
804	ENSMAUG00000000837				ENSMAUG00000000837	0
805	ENSMAUG00000000838	101827397		HLA class I histocompatibility antigen, alpha chain F-like [Source:NCBI gene;Acc:101827397]	ENSMAUG00000000838	0.07	0.373	-1.424	-0.323	0.746608		1e-08	88.1264	12	12	TRUE	0.102027	No
806	ENSMAUG00000000839	101836308	Gpr180	G protein-coupled receptor 180 [Source:NCBI gene;Acc:101836308]	ENSMAUG00000000839	1153.96	0.995	-0.007	-0.043	0.965529	0.983619	0.00975027	0.0668973	0.0181933	0.0181933	TRUE	0.11272	No
807	ENSMAUG00000000840	101825721	Vopp1	VOPP1 WW domain binding protein [Source:NCBI gene;Acc:101825721]	ENSMAUG00000000840	2254.01	0.604	-0.728	-2.92	0.00349635	0.132811	0.0415052	0.0643394	0.0442796	0.0442796	TRUE	0.748244	No
808	ENSMAUG00000000841				ENSMAUG00000000841	0
809	ENSMAUG00000000842	101833790	Ccr5	C-C chemokine receptor type 5 [Source:NCBI gene;Acc:101833790]	ENSMAUG00000000842	7410.33	1.429	0.515	1.176	0.239694	0.484368	0.174688	0.0624723	0.13794	0.13794	TRUE	3.12317	No
810	ENSMAUG00000000843		Cdh26	cadherin-like 26 [Source:MGI Symbol;Acc:MGI:2685856]	ENSMAUG00000000843	85.77	0.997	-0.005	-0.015	0.987777	0.99453	0.0298236	0.132168	0.0520368	0.0520368	TRUE	0.119108	No
811	ENSMAUG00000000844				ENSMAUG00000000844	70.27	1.52	0.604	2.021	0.0432507	0.2543	0.0184413	0.147724	0.0499486	0.0499486	TRUE	0.415152	No
812	ENSMAUG00000000845	101842455	Exoc1	exocyst complex component 1 [Source:NCBI gene;Acc:101842455]	ENSMAUG00000000845	1730.73	0.901	-0.15	-0.89	0.373434	0.608747	0.0112053	0.0651507	0.0197871	0.0197871	TRUE	0.100455	No
813	ENSMAUG00000000846				ENSMAUG00000000846	1795.92	1.073	0.102	0.539	0.589891	0.772308	0.0166532	0.0650238	0.0253319	0.0253319	TRUE	0.160791	No
814	ENSMAUG00000000847	101841151	Frg1	FSHD region gene 1 [Source:NCBI gene;Acc:101841151]	ENSMAUG00000000847	2658.21	0.711	-0.493	-2.458	0.0139819	0.191069	0.0219314	0.0639314	0.0285498	0.0285498	TRUE	0.365309	No
815	ENSMAUG00000000848	101836137	Tspan5	tetraspanin 5 [Source:NCBI gene;Acc:101836137]	ENSMAUG00000000848	605.15	0.347	-1.526	-2.544	0.0109483	0.179334	0.364351	0.0716505	0.257658	0.257658	TRUE	6.78018	No
816	ENSMAUG00000000849	101833320	Tmed7	transmembrane p24 trafficking protein 7 [Source:NCBI gene;Acc:101833320]	ENSMAUG00000000849	3534.27	0.77	-0.377	-1.117	0.263783	0.506795	0.0793661	0.0633674	0.0818955	0.0818955	TRUE	0.0970813	No
817	ENSMAUG00000000850		Traf3ip3	TRAF3 interacting protein 3 [Source:MGI Symbol;Acc:MGI:2441706]	ENSMAUG00000000850	1670.03	1.013	0.018	0.127	0.898805	0.949107	0.00636233	0.0652777	0.0139316	0.0139316	TRUE	0.0730228	No
818	ENSMAUG00000000851	101827014	Kif2a	kinesin family member 2A [Source:NCBI gene;Acc:101827014]	ENSMAUG00000000851	1310.87	1.088	0.122	0.58	0.561809	0.752618	0.0237875	0.0662699	0.0311085	0.0311085	TRUE	0.46593	No
819	ENSMAUG00000000852		S100pbp	S100P binding protein [Source:MGI Symbol;Acc:MGI:1921898]	ENSMAUG00000000852	183.39	2.12	1.084	1.913	0.0557341	0.272738	0.285441	0.0946354	0.226141	0.226141	TRUE	2.72464	No
820	ENSMAUG00000000853	101841625	Mtmr9	myotubularin related protein 9 [Source:NCBI gene;Acc:101841625]	ENSMAUG00000000853	1505.52	1.147	0.198	0.721	0.471032	0.684899	0.0497333	0.0656734	0.0534205	0.0534205	TRUE	0.465681	No
821	ENSMAUG00000000854	101832465	Lrat	lecithin retinol acyltransferase [Source:NCBI gene;Acc:101832465]	ENSMAUG00000000854	131.48	0.843	-0.246	-0.629	0.5294	0.72956	0.098696	0.107658	0.101043	0.101043	TRUE	0.879646	No
822	ENSMAUG00000000855	101838980	Pbx4	PBX homeobox 4 [Source:NCBI gene;Acc:101838980]	ENSMAUG00000000855	1048.18	0.928	-0.107	-0.519	0.603842	0.780949	0.0212943	0.0674262	0.0299467	0.0299467	TRUE	0.151017	No
823	ENSMAUG00000000856	101843428	Dlg3	discs large MAGUK scaffold protein 3 [Source:NCBI gene;Acc:101843428]	ENSMAUG00000000856	469.04	1.101	0.139	0.777	0.43705	0.658135	0.00946768	0.0745508	0.0207474	0.0207474	TRUE	0.0834162	No
824	ENSMAUG00000000857	101840927	Helz2	helicase with zinc finger 2 [Source:NCBI gene;Acc:101840927]	ENSMAUG00000000857	12883.3	1.028	0.04	0.2	0.841385	0.920311	0.0208197	0.0621255	0.0286591	0.0286591	TRUE	0.202898	No
825	ENSMAUG00000000858	101837305		vomeronasal type-2 receptor 116-like [Source:NCBI gene;Acc:101837305]	ENSMAUG00000000858	1.2	0.726	-0.462	-0.155	0.876769		3.63054	5.1024	4.40686	4.40686	TRUE	0.255507	No
826	ENSMAUG00000000859	101840166	Dusp6	dual specificity phosphatase 6 [Source:NCBI gene;Acc:101840166]	ENSMAUG00000000859	12806.4	0.786	-0.348	-1.09	0.275749	0.520039	0.0788355	0.0621284	0.0733602	0.0733602	TRUE	0.791454	No
827	ENSMAUG00000000860	101836324	Dsn1	DSN1 component of MIS12 kinetochore complex [Source:NCBI gene;Acc:101836324]	ENSMAUG00000000860	236.63	1.785	0.836	2.01	0.0444409	0.256244	0.133612	0.0872152	0.119626	0.119626	TRUE	0.229962	No
828	ENSMAUG00000000861	101844787	H2-DMa	class II histocompatibility antigen, M alpha chain [Source:NCBI gene;Acc:101844787]	ENSMAUG00000000861	5420.03	0.675	-0.567	-1.672	0.0944866	0.328107	0.0952026	0.062772	0.0826454	0.0826454	TRUE	0.395265	No
829	ENSMAUG00000000862		Ghr	growth hormone receptor [Source:MGI Symbol;Acc:MGI:95708]	ENSMAUG00000000862	633.29	1.051	0.071	0.228	0.819534	0.908332	0.0682865	0.0712065	0.0689598	0.0689598	TRUE	0.167915	No
830	ENSMAUG00000000863	101822559	Tnip2	TNFAIP3 interacting protein 2 [Source:NCBI gene;Acc:101822559]	ENSMAUG00000000863	479.59	0.98	-0.028	-0.187	0.851867	0.925085	0.00443808	0.0742671	0.0145427	0.0145427	TRUE	0.0744224	No
831	ENSMAUG00000000864	101833467	Dlst	dihydrolipoamide S-succinyltransferase [Source:NCBI gene;Acc:101833467]	ENSMAUG00000000864	6814.11	1.03	0.043	0.321	0.748456	0.86765	0.00564375	0.0625437	0.0127394	0.0127394	TRUE	0.085431	No
832	ENSMAUG00000000865	101836714	Grik1	glutamate ionotropic receptor kainate type subunit 1 [Source:NCBI gene;Acc:101836714]	ENSMAUG00000000865	14.88	0.674	-0.57	-0.721	0.470817	0.684718	0.341847	0.468188	0.374382	0.374382	TRUE	0.409742	No
833	ENSMAUG00000000866				ENSMAUG00000000866	24.76	1.268	0.343	0.567	0.570407	0.759072	0.202205	0.305923	0.228577	0.228577	TRUE	0.498498	No
834	ENSMAUG00000000867	101827940	Abcg5	ATP binding cassette subfamily G member 5 [Source:NCBI gene;Acc:101827940]	ENSMAUG00000000867	5.69	0.402	-1.316	-1.553	0.120501	0.36041	1e-08	1.12499	0.35991	0.35991	TRUE	0.329066	No
835	ENSMAUG00000000868				ENSMAUG00000000868	216.35	1.901	0.927	1.554	0.120191	0.36005	0.331256	0.0896121	0.251874	0.251874	TRUE	0.863379	No
836	ENSMAUG00000000869		Gphn	gephyrin [Source:MGI Symbol;Acc:MGI:109602]	ENSMAUG00000000869	1157.37	0.732	-0.451	-1.698	0.0894269	0.321511	0.0482308	0.0668819	0.0498331	0.0498331	TRUE	0.749406	No
837	ENSMAUG00000000870	101834737	Mybphl	myosin binding protein H like [Source:NCBI gene;Acc:101834737]	ENSMAUG00000000870	95.17	5.75	2.524	3.147	0.00164881	0.106436	0.593225	0.125209	0.445139	0.445139	TRUE	0.305423	No
838	ENSMAUG00000000871				ENSMAUG00000000871	96.2	0.839	-0.254	-0.869	0.384745	0.618414	0.0316687	0.124526	0.0516297	0.0516297	TRUE	0.104066	No
839	ENSMAUG00000000872	101822762	Hsf4	heat shock transcription factor 4 [Source:NCBI gene;Acc:101822762]	ENSMAUG00000000872	79.62	1.047	0.066	0.197	0.84398	0.921683	0.0448785	0.137621	0.0669877	0.0669877	TRUE	0.10224	No
840	ENSMAUG00000000873	101831620		tubulin alpha-3 chain [Source:NCBI gene;Acc:101831620]	ENSMAUG00000000873	5.89	0.941	-0.087	-0.082	0.934467	0.967635	0.431918	1.08881	0.627049	0.627049	TRUE	0.689815	No
841	ENSMAUG00000000874	101831787	Clcnkb	chloride channel protein ClC-Kb [Source:NCBI gene;Acc:101831787]	ENSMAUG00000000874	34.83	1.078	0.108	0.205	0.837214	0.91891	0.148886	0.235327	0.170964	0.170964	TRUE	0.137291	No
842	ENSMAUG00000000875	101835294	Nqo2	N-ribosyldihydronicotinamide:quinone reductase 2 [Source:NCBI gene;Acc:101835294]	ENSMAUG00000000875	1150.17	1.424	0.51	1.768	0.077121	0.303719	0.05652	0.0669146	0.0589999	0.0589999	TRUE	0.631211	No
843	ENSMAUG00000000876		Adgrf5	adhesion G protein-coupled receptor F5 [Source:MGI Symbol;Acc:MGI:2182928]	ENSMAUG00000000876	5835.79	1.365	0.449	1.292	0.196339	0.443091	0.0970499	0.0626925	0.0869537	0.0869537	TRUE	0.196209	No
844	ENSMAUG00000000877		Bdh1	3-hydroxybutyrate dehydrogenase, type 1 [Source:MGI Symbol;Acc:MGI:1919161]	ENSMAUG00000000877	870.72	1.204	0.268	1.625	0.104222	0.342365	0.00933306	0.0686023	0.0183685	0.0183685	TRUE	0.11047	No
845	ENSMAUG00000000878				ENSMAUG00000000878	0.21	2.741	1.455	0.333	0.738909		1e-08	29.5583	12	12	TRUE	0.127968	No
846	ENSMAUG00000000879	101840607	Ylpm1	YLP motif containing 1 [Source:NCBI gene;Acc:101840607]	ENSMAUG00000000879	1624.05	0.778	-0.362	-2.011	0.0442881	0.256244	0.0134066	0.0653802	0.0227966	0.0227966	TRUE	0.252364	No
847	ENSMAUG00000000880	101834571	Rflna	refilin A [Source:NCBI gene;Acc:101834571]	ENSMAUG00000000880	85.95	0.95	-0.074	-0.189	0.850153	0.924503	0.0899001	0.132026	0.100701	0.100701	TRUE	0.234027	No
848	ENSMAUG00000000881	101825072	Tmem245	transmembrane protein 245 [Source:NCBI gene;Acc:101825072]	ENSMAUG00000000881	1664.44	1.048	0.068	0.451	0.652193	0.810056	0.00783985	0.0652898	0.0158605	0.0158605	TRUE	0.145248	No
849	ENSMAUG00000000882	101836583	Nexmif	neurite extension and migration factor [Source:NCBI gene;Acc:101836583]	ENSMAUG00000000882	2.15	0.845	-0.243	-0.155	0.877091		0.590093	2.86868	1.31617	1.31617	TRUE	0.997639	No
850	ENSMAUG00000000883				ENSMAUG00000000883	108.25	1.107	0.147	0.451	0.652104	0.810056	0.0485879	0.117526	0.067041	0.067041	TRUE	0.137502	No
851	ENSMAUG00000000884	101840626	Emc10	ER membrane protein complex subunit 10 [Source:NCBI gene;Acc:101840626]	ENSMAUG00000000884	1561.07	0.846	-0.241	-0.897	0.369597	0.605484	0.0475035	0.0655305	0.0515688	0.0515688	TRUE	0.134899	No
852	ENSMAUG00000000885	101833688	Ppp1r21	protein phosphatase 1 regulatory subunit 21 [Source:NCBI gene;Acc:101833688]	ENSMAUG00000000885	1607.74	1.219	0.286	1.379	0.167905	0.413989	0.0234318	0.065418	0.0304081	0.0304081	TRUE	0.420222	No
853	ENSMAUG00000000886	101837925	Pkia	cAMP-dependent protein kinase inhibitor alpha [Source:NCBI gene;Acc:101837925]	ENSMAUG00000000886	900.83	1.037	0.052	0.235	0.814152	0.905476	0.0246804	0.0683701	0.0341605	0.0341605	TRUE	0.227361	No
854	ENSMAUG00000000887		Atg16l1	autophagy related 16-like 1 (S. cerevisiae) [Source:MGI Symbol;Acc:MGI:1924290]	ENSMAUG00000000887	856.79	1.293	0.37	1.348	0.17758	0.424581	0.0453733	0.0687152	0.0531936	0.0531936	TRUE	0.129525	No
855	ENSMAUG00000000888	101831984	Ccdc120	coiled-coil domain containing 120 [Source:NCBI gene;Acc:101831984]	ENSMAUG00000000888	378.55	1.413	0.499	1.181	0.23771	0.482078	0.146295	0.0776332	0.125851	0.125851	TRUE	0.539291	No
856	ENSMAUG00000000889		Rab7b	RAB7B, member RAS oncogene family [Source:MGI Symbol;Acc:MGI:2442295]	ENSMAUG00000000889	504.62	1.69	0.757	2.289	0.0220698	0.210963	0.0759087	0.0736416	0.0765879	0.0765879	TRUE	0.221415	No
857	ENSMAUG00000000890	101833210	Pgf	placental growth factor [Source:NCBI gene;Acc:101833210]	ENSMAUG00000000890	162.45	1.522	0.606	1.616	0.106044	0.345264	0.0938683	0.0988872	0.0952842	0.0952842	TRUE	0.976176	No
858	ENSMAUG00000000891		Olfr828	olfactory receptor 828 [Source:MGI Symbol;Acc:MGI:3030662]	ENSMAUG00000000891	0.09	1	0	0	1		1e-08	69.0957	12	12	TRUE	0.263863	No
859	ENSMAUG00000000892	106023215		chromodomain-helicase-DNA-binding protein 4-like [Source:NCBI gene;Acc:106023215]	ENSMAUG00000000892	100.88	2.584	1.37	1.666	0.0956739	0.329858	0.753631	0.121607	0.473235	0.473235	TRUE	0.55885	No
860	ENSMAUG00000000893	101825973	Tmem160	transmembrane protein 160 [Source:NCBI gene;Acc:101825973]	ENSMAUG00000000893	744.09	0.509	-0.973	-2.192	0.028346	0.225018	0.164501	0.0697843	0.140651	0.140651	TRUE	0.157894	No
861	ENSMAUG00000000894	101833435	Prss54	serine protease 54 [Source:NCBI gene;Acc:101833435]	ENSMAUG00000000894	29.51	0.936	-0.096	-0.219	0.82675	0.912529	0.0491606	0.266637	0.104559	0.104559	TRUE	0.353971	No
862	ENSMAUG00000000895	101823366	AW551984	von Willebrand factor A domain-containing protein 5A [Source:NCBI gene;Acc:101823366]	ENSMAUG00000000895	206.1	1.22	0.287	0.792	0.428298	0.652207	0.0889264	0.0910015	0.0894886	0.0894886	TRUE	0.427904	No
863	ENSMAUG00000000896	101840264	Bmp1	bone morphogenetic protein 1 [Source:NCBI gene;Acc:101840264]	ENSMAUG00000000896	4915.55	0.88	-0.185	-0.874	0.38185	0.616167	0.0243356	0.0628865	0.0320894	0.0320894	TRUE	0.262173	No
864	ENSMAUG00000000897	101827056	Thap12	THAP domain containing 12 [Source:NCBI gene;Acc:101827056]	ENSMAUG00000000897	1842.97	1.376	0.46	1.271	0.203802	0.45134	0.104987	0.0649378	0.0938619	0.0938619	TRUE	0.423715	No
865	ENSMAUG00000000898	101823322	Traf2	TNF receptor associated factor 2 [Source:NCBI gene;Acc:101823322]	ENSMAUG00000000898	2003.7	0.713	-0.488	-2.037	0.0416975	0.253185	0.0328363	0.0646746	0.0409659	0.0409659	TRUE	0.0846111	No
866	ENSMAUG00000000899				ENSMAUG00000000899	11494.9	0.806	-0.311	-0.883	0.377497	0.612394	0.0990436	0.0621822	0.089213	0.089213	TRUE	0.271865	No
867	ENSMAUG00000000900	101838973	Tmem135	transmembrane protein 135 [Source:NCBI gene;Acc:101838973]	ENSMAUG00000000900	790.79	0.713	-0.488	-2.172	0.0298922	0.227618	0.0272185	0.0693043	0.0351645	0.0351645	TRUE	0.228657	No
868	ENSMAUG00000000901	101822529		myelin basic protein [Source:NCBI gene;Acc:101822529]	ENSMAUG00000000901	1084.54	1.029	0.041	0.201	0.840881	0.920093	0.0201594	0.0672328	0.0287272	0.0287272	TRUE	0.217666	No
869	ENSMAUG00000000902		Thada	thyroid adenoma associated [Source:MGI Symbol;Acc:MGI:3039623]	ENSMAUG00000000902	662.61	0.736	-0.442	-1.164	0.244429	0.489051	0.114786	0.0707838	0.102589	0.102589	TRUE	2.72376	No
870	ENSMAUG00000000903	101828746	Gnai1	G protein subunit alpha i1 [Source:NCBI gene;Acc:101828746]	ENSMAUG00000000903	2841.49	0.592	-0.757	-3.796	0.000146986	0.0365537	0.0211856	0.0637846	0.0282841	0.0282841	TRUE	0.28102	No
871	ENSMAUG00000000904		Rmnd5a	required for meiotic nuclear division 5 homolog A [Source:MGI Symbol;Acc:MGI:1915727]	ENSMAUG00000000904	298.47	1.398	0.484	1.415	0.157033	0.402656	0.0806929	0.0819197	0.0810296	0.0810296	TRUE	0.148133	No
872	ENSMAUG00000000905	101823062	Inip	INTS3 and NABP interacting protein [Source:NCBI gene;Acc:101823062]	ENSMAUG00000000905	1368.51	1.068	0.095	0.483	0.629174	0.79626	0.019226	0.0660756	0.026883	0.026883	TRUE	0.384149	No
873	ENSMAUG00000000906	101843632	Prss57	serine protease 57 [Source:NCBI gene;Acc:101843632]	ENSMAUG00000000906	8.05	0.881	-0.183	-0.244	0.807549	0.901834	0.1236	0.813278	0.28757	0.28757	TRUE	0.310879	No
874	ENSMAUG00000000907	101832010	Tmem127	transmembrane protein 127 [Source:NCBI gene;Acc:101832010]	ENSMAUG00000000907	5232.77	0.837	-0.256	-1.609	0.107683	0.346678	0.01074	0.0628119	0.0180987	0.0180987	TRUE	0.1221	No
875	ENSMAUG00000000908	101840746	Slc8b1	solute carrier family 8 member B1 [Source:NCBI gene;Acc:101840746]	ENSMAUG00000000908	4119.3	1.06	0.084	0.538	0.590449	0.77262	0.00986034	0.0631243	0.0174427	0.0174427	TRUE	0.111934	No
876	ENSMAUG00000000909	101832879		ankyrin repeat and KH domain-containing protein 1 [Source:NCBI gene;Acc:101832879]	ENSMAUG00000000909	2389.47	1.145	0.196	1.205	0.228189	0.471844	0.0109773	0.0641873	0.0186189	0.0186189	TRUE	0.204998	No
877	ENSMAUG00000000910				ENSMAUG00000000910	114.09	1.29	0.367	1.246	0.21287	0.459695	0.0346194	0.114668	0.0536017	0.0536017	TRUE	0.679983	No
878	ENSMAUG00000000911	101835719	Wdr46	WD repeat domain 46 [Source:NCBI gene;Acc:101835719]	ENSMAUG00000000911	1403.47	1.012	0.017	0.079	0.937416	0.969186	0.0241232	0.0659655	0.0319254	0.0319254	TRUE	0.301788	No
879	ENSMAUG00000000912	101825455		olfactory receptor 51B6 [Source:NCBI gene;Acc:101825455]	ENSMAUG00000000912	0
880	ENSMAUG00000000913		E2f1	E2F transcription factor 1 [Source:MGI Symbol;Acc:MGI:101941]	ENSMAUG00000000913	567.68	0.88	-0.185	-0.859	0.390303	0.622925	0.0219594	0.0723102	0.0314675	0.0314675	TRUE	0.230249	No
881	ENSMAUG00000000914	101831062	Pdcd1	programmed cell death 1 [Source:NCBI gene;Acc:101831062]	ENSMAUG00000000914	69.93	1.518	0.602	1.722	0.0851411	0.315638	0.0477002	0.148151	0.0728855	0.0728855	TRUE	0.152248	No
882	ENSMAUG00000000915				ENSMAUG00000000915	0
883	ENSMAUG00000000916	101842156	Bcl2l14	BCL2 like 14 [Source:NCBI gene;Acc:101842156]	ENSMAUG00000000916	289.53	1.208	0.272	1.097	0.272825	0.517216	0.0297349	0.0825459	0.0405359	0.0405359	TRUE	0.121319	No
884	ENSMAUG00000000917		Ralgapa2	Ral GTPase activating protein, alpha subunit 2 (catalytic) [Source:MGI Symbol;Acc:MGI:3036245]	ENSMAUG00000000917	680.39	0.623	-0.682	-1.233	0.217505	0.463814	0.291863	0.0705454	0.218854	0.218854	TRUE	1.32769	No
885	ENSMAUG00000000918	101842383	Acadm	acyl-CoA dehydrogenase medium chain [Source:NCBI gene;Acc:101842383]	ENSMAUG00000000918	3698.49	1.252	0.324	1.459	0.144703	0.389071	0.0289531	0.0632914	0.0354008	0.0354008	TRUE	0.184214	No
886	ENSMAUG00000000919	101836274	Evc	EvC ciliary complex subunit 1 [Source:NCBI gene;Acc:101836274]	ENSMAUG00000000919	127.84	1.597	0.675	2.217	0.0266066	0.222806	0.0453249	0.108965	0.0597414	0.0597414	TRUE	0.476046	No
887	ENSMAUG00000000920	101844577	Omg	oligodendrocyte myelin glycoprotein [Source:NCBI gene;Acc:101844577]	ENSMAUG00000000920	2.38	2.649	1.405	0.792	0.428373		1e-08	2.60336	1.53886	1.53886	TRUE	0.0612057	No
888	ENSMAUG00000000921	101841393	Fzr1	fizzy and cell division cycle 20 related 1 [Source:NCBI gene;Acc:101841393]	ENSMAUG00000000921	2056.11	0.796	-0.329	-1.216	0.223804	0.468678	0.0451705	0.0645976	0.0521297	0.0521297	TRUE	0.0718364	No
889	ENSMAUG00000000922	101828580	Hdx	highly divergent homeobox [Source:NCBI gene;Acc:101828580]	ENSMAUG00000000922	1.82	0.732	-0.449	-0.272	0.785709		1e-08	3.37941	1.41573	1.41573	TRUE	0.276021	No
890	ENSMAUG00000000923	101840480	Hopx	HOP homeobox [Source:NCBI gene;Acc:101840480]	ENSMAUG00000000923	24918.8	0.666	-0.586	-1.948	0.0514365	0.267606	0.0682793	0.0618988	0.0652469	0.0652469	TRUE	0.205101	No
891	ENSMAUG00000000924	101839345	Elavl1	ELAV like RNA binding protein 1 [Source:NCBI gene;Acc:101839345]	ENSMAUG00000000924	3162.46	1.081	0.112	0.454	0.649947	0.809128	0.0380027	0.0635686	0.043425	0.043425	TRUE	0.109874	No
892	ENSMAUG00000000925	101831810	Dsc1	desmocollin 1 [Source:NCBI gene;Acc:101831810]	ENSMAUG00000000925	7.65	117.787	6.88	1.634	0.102349	0.339773	11.7673	0.851932	3.46703	11.7673	TRUE	0.0635993	No
893	ENSMAUG00000000926	101843373		RB1 inducible coiled-coil 1 [Source:NCBI gene;Acc:101843373]	ENSMAUG00000000926	1472.16	0.916	-0.126	-0.71	0.477971	0.690101	0.0135784	0.0657644	0.0222138	0.0222138	TRUE	0.153001	No
894	ENSMAUG00000000927	101837734	Tpk1	thiamin pyrophosphokinase 1 [Source:NCBI gene;Acc:101837734]	ENSMAUG00000000927	129.76	0.698	-0.518	-1.227	0.219662	0.465401	0.128272	0.108267	0.120816	0.120816	TRUE	0.562206	No
895	ENSMAUG00000000928		Pafah1b1	platelet-activating factor acetylhydrolase, isoform 1b, subunit 1 [Source:MGI Symbol;Acc:MGI:109520]	ENSMAUG00000000928	3574.05	1.104	0.142	0.855	0.3927	0.624777	0.0112835	0.0633483	0.0196954	0.0196954	TRUE	0.19669	No
896	ENSMAUG00000000929	101837328	Havcr2	hepatitis A virus cellular receptor 2 homolog [Source:NCBI gene;Acc:101837328]	ENSMAUG00000000929	558.43	1.001	0.001	0.004	0.997116	0.998564	0.0805627	0.0724866	0.0783505	0.0783505	TRUE	0.721918	No
897	ENSMAUG00000000930	101828471	Myo5b	myosin VB [Source:NCBI gene;Acc:101828471]	ENSMAUG00000000930	1365.81	0.937	-0.094	-0.356	0.721511	0.852771	0.044563	0.0660843	0.0493437	0.0493437	TRUE	0.368933	No
898	ENSMAUG00000000931	101828296	Ctnna2	catenin alpha 2 [Source:NCBI gene;Acc:101828296]	ENSMAUG00000000931	17.87	0.206	-2.277	-3.312	0.000925319	0.0850733	0.231361	0.40008	0.271759	0.271759	TRUE	2.47097	No
899	ENSMAUG00000000932	101837191	Sertad4	SERTA domain containing 4 [Source:NCBI gene;Acc:101837191]	ENSMAUG00000000932	132.6	1.174	0.231	0.647	0.517881	0.721509	0.0769283	0.107269	0.0848856	0.0848856	TRUE	0.411436	No
900	ENSMAUG00000000933	101844367	Myf5	myogenic factor 5 [Source:NCBI gene;Acc:101844367]	ENSMAUG00000000933	2.43	10.944	3.452	1.469	0.141894		4.01534	2.55041	3.15074	3.15074	TRUE	1.47238	No
901	ENSMAUG00000000934	101828999	Krt24	keratin 24 [Source:NCBI gene;Acc:101828999]	ENSMAUG00000000934	12.82	1.118	0.161	0.185	0.853618	0.925854	0.410533	0.533395	0.443591	0.443591	TRUE	1.23971	No
902	ENSMAUG00000000935	101831660	Ehbp1	EH domain binding protein 1 [Source:NCBI gene;Acc:101831660]	ENSMAUG00000000935	1288.65	0.884	-0.178	-1.063	0.2877	0.531921	0.0103381	0.0663495	0.0193955	0.0193955	TRUE	0.096411	No
903	ENSMAUG00000000936	101829188		2'-5'-oligoadenylate synthase-like protein 2 [Source:NCBI gene;Acc:101829188]	ENSMAUG00000000936	3352.43	1.434	0.52	2.369	0.0178155	0.200027	0.0262956	0.0634602	0.0343951	0.0343951	TRUE	0.138966	No
904	ENSMAUG00000000937	101842527	Stk33	serine/threonine kinase 33 [Source:NCBI gene;Acc:101842527]	ENSMAUG00000000937	72.99	1.214	0.28	0.799	0.424376	0.649061	0.0540928	0.144518	0.0758719	0.0758719	TRUE	0.428496	No
905	ENSMAUG00000000938	101826449	Wbp11	WW domain binding protein 11 [Source:NCBI gene;Acc:101826449]	ENSMAUG00000000938	3565.86	1.149	0.2	1.466	0.142583	0.387618	0.00610565	0.0633522	0.0131495	0.0131495	TRUE	0.0981923	No
906	ENSMAUG00000000939				ENSMAUG00000000939	0
907	ENSMAUG00000000940				ENSMAUG00000000940	365.67	1.289	0.366	0.739	0.45983	0.677174	0.219659	0.0781959	0.174237	0.174237	TRUE	0.153382	No
908	ENSMAUG00000000941		A830018L16Rik	RIKEN cDNA A830018L16 gene [Source:MGI Symbol;Acc:MGI:2444149]	ENSMAUG00000000941	36.93	0.72	-0.474	-0.902	0.366835	0.602978	0.158527	0.22543	0.175807	0.175807	TRUE	1.12616	No
909	ENSMAUG00000000942				ENSMAUG00000000942	4.27	1.908	0.932	0.918	0.358857	0.597832	1e-08	1.47736	0.409991	0.409991	TRUE	0.101697	No
910	ENSMAUG00000000943	101835187	Arhgef9	Cdc42 guanine nucleotide exchange factor 9 [Source:NCBI gene;Acc:101835187]	ENSMAUG00000000943	34.85	1.091	0.126	0.367	0.713614	0.847931	1e-08	0.235214	0.058125	0.058125	TRUE	0.232978	No
911	ENSMAUG00000000944	101833425	Fgb	fibrinogen beta chain [Source:NCBI gene;Acc:101833425]	ENSMAUG00000000944	35.28	1.923	0.943	1.789	0.0736949	0.298412	0.113656	0.233077	0.149454	0.149454	TRUE	0.441223	No
912	ENSMAUG00000000945	101826328	Bsph1	binder of sperm protein homolog 1 [Source:NCBI gene;Acc:101826328]	ENSMAUG00000000945	0
913	ENSMAUG00000000946	101843400	Sytl4	synaptotagmin like 4 [Source:NCBI gene;Acc:101843400]	ENSMAUG00000000946	167.95	0.987	-0.019	-0.082	0.93453	0.967635	0.0155666	0.0976683	0.0332877	0.0332877	TRUE	0.241936	No
914	ENSMAUG00000000947	101822525	Gpc4	glypican 4 [Source:NCBI gene;Acc:101822525]	ENSMAUG00000000947	954.35	0.969	-0.045	-0.184	0.854328	0.926255	0.0349906	0.0679936	0.0420198	0.0420198	TRUE	0.6066	No
915	ENSMAUG00000000948	101843326	Olfr518	olfactory receptor 10A3-like [Source:NCBI gene;Acc:101843326]	ENSMAUG00000000948	0
916	ENSMAUG00000000949	101826025	Zfp710	zinc finger protein 710 [Source:NCBI gene;Acc:101826025]	ENSMAUG00000000949	2230.92	0.991	-0.012	-0.083	0.934124	0.967545	0.00811599	0.0643672	0.0159288	0.0159288	TRUE	0.0646632	No
917	ENSMAUG00000000950	101837616	Kif26b	kinesin family member 26B [Source:NCBI gene;Acc:101837616]	ENSMAUG00000000950	292.41	0.313	-1.675	-2.363	0.0181234	0.200669	0.503361	0.0823401	0.358107	0.358107	TRUE	1.13785	No
918	ENSMAUG00000000951	101835878	T	T-box transcription factor T [Source:NCBI gene;Acc:101835878]	ENSMAUG00000000951	388.7	0.78	-0.358	-1.203	0.228838	0.47218	0.0564628	0.0772161	0.0613577	0.0613577	TRUE	0.442325	No
919	ENSMAUG00000000952	101822447	Carmil1	capping protein regulator and myosin 1 linker 1 [Source:NCBI gene;Acc:101822447]	ENSMAUG00000000952	2073.27	0.88	-0.185	-1.061	0.288678	0.532898	0.0137577	0.0645733	0.021374	0.021374	TRUE	0.255338	No
920	ENSMAUG00000000953	101844885	Ubqln5	ubiquilin-2-like [Source:NCBI gene;Acc:101844885]	ENSMAUG00000000953	0
921	ENSMAUG00000000954	101838298	Dda1	DET1 and DDB1 associated 1 [Source:NCBI gene;Acc:101838298]	ENSMAUG00000000954	2584.4	0.582	-0.78	-1.985	0.0471574	0.260896	0.129805	0.0639963	0.110853	0.110853	TRUE	0.0631031	No
922	ENSMAUG00000000955	101824442	Rnmt	RNA guanine-7 methyltransferase [Source:NCBI gene;Acc:101824442]	ENSMAUG00000000955	384.51	1.058	0.081	0.241	0.809172	0.9026	0.0785993	0.0773854	0.0782673	0.0782673	TRUE	0.0977029	No
923	ENSMAUG00000000956	101827041	Dut	deoxyuridine triphosphatase [Source:NCBI gene;Acc:101827041]	ENSMAUG00000000956	1281.5	1.025	0.035	0.232	0.816548	0.906542	0.00793113	0.0663757	0.0159303	0.0159303	TRUE	0.20045	No
924	ENSMAUG00000000957				ENSMAUG00000000957	1.45	0.084	-3.57	-1.847	0.0647686		1e-08	4.23324	1.37175	1.37175	TRUE	0.222256	No
925	ENSMAUG00000000958	101836788	Crtc2	CREB regulated transcription coactivator 2 [Source:NCBI gene;Acc:101836788]	ENSMAUG00000000958	3234.05	0.732	-0.45	-1.943	0.0520241	0.268073	0.0308393	0.0635262	0.0383729	0.0383729	TRUE	0.240467	No
926	ENSMAUG00000000960		Taf4b	TATA-box binding protein associated factor 4b [Source:MGI Symbol;Acc:MGI:2152345]	ENSMAUG00000000960	145.67	2.085	1.06	1.936	0.0529175	0.269021	0.255685	0.103176	0.20872	0.20872	TRUE	0.206369	No
927	ENSMAUG00000000961				ENSMAUG00000000961	30666.6	0.814	-0.297	-1.877	0.060482	0.280499	0.0109223	0.0618533	0.0180503	0.0180503	TRUE	0.118872	No
928	ENSMAUG00000000962	101823065	Sema3g	semaphorin 3G [Source:NCBI gene;Acc:101823065]	ENSMAUG00000000962	10865.4	0.799	-0.323	-0.987	0.32377	0.566539	0.0810436	0.0622127	0.0771612	0.0771612	TRUE	0.461631	No
929	ENSMAUG00000000963				ENSMAUG00000000963	4382.01	1.065	0.091	0.443	0.658048	0.813181	0.022607	0.0630363	0.0299854	0.0299854	TRUE	0.444001	No
930	ENSMAUG00000000964	101831195		bile salt sulfotransferase 1-like [Source:NCBI gene;Acc:101831195]	ENSMAUG00000000964	0.59	7.752	2.954	0.689	0.490907		12	10.2982	12	12	TRUE	0.278165	No
931	ENSMAUG00000000965	101842789	Cstf2	cleavage stimulation factor subunit 2 [Source:NCBI gene;Acc:101842789]	ENSMAUG00000000965	464.03	1.623	0.699	2.574	0.0100671	0.176298	0.043404	0.0746901	0.0507222	0.0507222	TRUE	0.602238	No
932	ENSMAUG00000000966				ENSMAUG00000000966	6473.56	0.575	-0.798	-2.222	0.0262901	0.222061	0.114856	0.0625904	0.0927332	0.0927332	TRUE	1.27127	No
933	ENSMAUG00000000968	101829435		NSF attachment protein gamma [Source:NCBI gene;Acc:101829435]	ENSMAUG00000000968	100.78	1.775	0.828	1.373	0.169842	0.416235	0.310308	0.121669	0.252554	0.252554	TRUE	0.197421	No
934	ENSMAUG00000000969	101835840	Rac3	Rac family small GTPase 3 [Source:NCBI gene;Acc:101835840]	ENSMAUG00000000969	299.63	1.004	0.006	0.017	0.986293	0.993625	0.0771308	0.0818416	0.0782771	0.0782771	TRUE	0.384715	No
935	ENSMAUG00000000970	101832661	Pla2g2d	phospholipase A2 group IID [Source:NCBI gene;Acc:101832661]	ENSMAUG00000000970	26.06	0.325	-1.622	-1.561	0.118614	0.358704	0.978708	0.293738	0.73411	0.73411	TRUE	0.18382	No
936	ENSMAUG00000000971	101832821	Serpinb12	serpin family B member 12 [Source:NCBI gene;Acc:101832821]	ENSMAUG00000000971	38.79	128.15	7.002	2.634	0.00844312	0.171082	4.407	0.217562	2.25472	4.407	TRUE	1.52162	No
937	ENSMAUG00000000972	101836439	Sectm1a	secreted and transmembrane protein 1A-like [Source:NCBI gene;Acc:101836439]	ENSMAUG00000000972	2440.77	1.148	0.2	0.964	0.334872	0.576618	0.0211681	0.0641341	0.0304318	0.0304318	TRUE	0.181132	No
938	ENSMAUG00000000973	101834591	Ush1c	USH1 protein network component harmonin [Source:NCBI gene;Acc:101834591]	ENSMAUG00000000973	853.61	0.721	-0.472	-1.714	0.0865198	0.317072	0.0514134	0.0687414	0.0535371	0.0535371	TRUE	0.925055	No
939	ENSMAUG00000000974	110340011		zinc finger protein 431-like [Source:NCBI gene;Acc:106022844]	ENSMAUG00000000974	0.29	0.726	-0.462	-0.105	0.916456		1e-08	20.5802	12	12	TRUE	0.263859	No
940	ENSMAUG00000000974	106022844		zinc finger protein 431-like [Source:NCBI gene;Acc:106022844]	ENSMAUG00000000974	0.29	0.726	-0.462	-0.105	0.916456		1e-08	20.5802	12	12	TRUE	0.263859	No
941	ENSMAUG00000000975	101832329	Tmem167	transmembrane protein 167A [Source:NCBI gene;Acc:101832329]	ENSMAUG00000000975	2505.42	0.915	-0.128	-0.564	0.572678	0.760596	0.029591	0.0640701	0.0364257	0.0364257	TRUE	0.106125	No
942	ENSMAUG00000000976	101841908	Zfr	zinc finger RNA binding protein [Source:NCBI gene;Acc:101841908]	ENSMAUG00000000976	1071.54	1.285	0.362	0.851	0.394692	0.626306	0.156033	0.0673004	0.129648	0.129648	TRUE	0.11469	No
943	ENSMAUG00000000977	101837229	Alb	albumin [Source:NCBI gene;Acc:101837229]	ENSMAUG00000000977	18.13	0.882	-0.182	-0.302	0.762696	0.87772	0.136694	0.395334	0.202473	0.202473	TRUE	0.515346	No
944	ENSMAUG00000000978	101844931	Lrrc8b	leucine rich repeat containing 8 VRAC subunit B [Source:NCBI gene;Acc:101844931]	ENSMAUG00000000978	1126.45	0.894	-0.162	-1.026	0.304935	0.548803	0.0080255	0.0670253	0.0171304	0.0171304	TRUE	0.139957	No
945	ENSMAUG00000000979		Grhl3	grainyhead like transcription factor 3 [Source:MGI Symbol;Acc:MGI:2655333]	ENSMAUG00000000979	11.41	9.436	3.238	3.609	0.000306792	0.0522925	1e-08	0.591718	0.370409	0.370409	TRUE	0.0906471	No
946	ENSMAUG00000000980	101832235	Cdk5rap1	CDK5 regulatory subunit associated protein 1 [Source:NCBI gene;Acc:101832235]	ENSMAUG00000000980	248.14	1.574	0.655	1.785	0.0742704	0.299336	0.0929247	0.0860297	0.0927223	0.0927223	TRUE	0.28637	No
947	ENSMAUG00000000981	101837782	Pycr1	pyrroline-5-carboxylate reductase 1 [Source:NCBI gene;Acc:101837782]	ENSMAUG00000000981	210.2	1.461	0.547	1.474	0.140503	0.385013	0.0955481	0.0904297	0.0940925	0.0940925	TRUE	1.16689	No
948	ENSMAUG00000000982	101826286	Tspan33	tetraspanin 33 [Source:NCBI gene;Acc:101826286]	ENSMAUG00000000982	73.98	0.924	-0.114	-0.29	0.771588	0.882226	0.0870383	0.143413	0.0997457	0.0997457	TRUE	0.534346	No
949	ENSMAUG00000000983		Il1f8	interleukin 1 family, member 8 [Source:MGI Symbol;Acc:MGI:1916927]	ENSMAUG00000000983	6.11	1.763	0.818	0.744	0.457144	0.675556	0.570538	1.05193	0.714893	0.714893	TRUE	0.283155	No
950	ENSMAUG00000000984	101823241	Mbnl3	muscleblind like splicing regulator 3 [Source:NCBI gene;Acc:101823241]	ENSMAUG00000000984	181.6	1.05	0.07	0.26	0.7949	0.895094	0.033062	0.0949607	0.0463627	0.0463627	TRUE	0.159128	No
951	ENSMAUG00000000985	101827785	Tmem60	transmembrane protein 60 [Source:NCBI gene;Acc:101827785]	ENSMAUG00000000985	807.74	0.593	-0.755	-3.204	0.00135603	0.0975276	0.0289223	0.0691438	0.0385936	0.0385936	TRUE	0.0939465	No
952	ENSMAUG00000000986	101836210	Nelfcd	negative elongation factor complex member C/D [Source:NCBI gene;Acc:101836210]	ENSMAUG00000000986	2238.3	0.873	-0.196	-0.912	0.361539	0.599563	0.0228112	0.0643582	0.0327219	0.0327219	TRUE	0.122585	No
953	ENSMAUG00000000987				ENSMAUG00000000987	0
954	ENSMAUG00000000988	101844096	1190007I07Rik	chromosome unknown C12orf73 homolog [Source:NCBI gene;Acc:101844096]	ENSMAUG00000000988	323.64	1.187	0.247	1.035	0.300585	0.544463	0.0266998	0.0803437	0.0378573	0.0378573	TRUE	0.249471	No
955	ENSMAUG00000000989	101840332	Cage1	cancer antigen 1 [Source:NCBI gene;Acc:101840332]	ENSMAUG00000000989	98.53	0.861	-0.216	-0.729	0.466304	0.681683	0.032851	0.123037	0.0528607	0.0528607	TRUE	0.167677	No
956	ENSMAUG00000000990	101831682	9430015G10Rik	chromosome unknown C1orf159 homolog [Source:NCBI gene;Acc:101831682]	ENSMAUG00000000990	748.9	1.583	0.663	1.739	0.0820726	0.310984	0.116722	0.0697321	0.103426	0.103426	TRUE	0.176512	No
957	ENSMAUG00000000991	101829065	Dpagt1	dolichyl-phosphate N-acetylglucosaminephosphotransferase 1 [Source:NCBI gene;Acc:101829065]	ENSMAUG00000000991	2704.9	0.692	-0.532	-2.358	0.0183773	0.201579	0.0292782	0.0638921	0.0363112	0.0363112	TRUE	0.0787784	No
958	ENSMAUG00000000992	101826412	Cdkn1a	cyclin dependent kinase inhibitor 1A [Source:NCBI gene;Acc:101826412]	ENSMAUG00000000992	13212.5	0.843	-0.247	-0.622	0.533828	0.733065	0.117306	0.0621138	0.113728	0.113728	TRUE	1.58176	No
959	ENSMAUG00000000993	101826809	Cggbp1	CGG triplet repeat binding protein 1 [Source:NCBI gene;Acc:101826809]	ENSMAUG00000000993	576.99	1.617	0.693	2.073	0.0382	0.246477	0.0813498	0.0721384	0.0788565	0.0788565	TRUE	0.643926	No
960	ENSMAUG00000000994	101836391	Adh4	alcohol dehydrogenase 4 [Source:NCBI gene;Acc:101836391]	ENSMAUG00000000994	0
961	ENSMAUG00000000995				ENSMAUG00000000995	29.85	0.355	-1.495	-2.09	0.0366399	0.242296	0.350983	0.264248	0.326238	0.326238	TRUE	0.97962	No
962	ENSMAUG00000000996				ENSMAUG00000000996	0
963	ENSMAUG00000000997	101836731	Ubl5	ubiquitin like 5 [Source:NCBI gene;Acc:101836731]	ENSMAUG00000000997	6857.31	0.688	-0.539	-1.835	0.066571	0.289206	0.0640278	0.0625381	0.0621236	0.0621236	TRUE	0.224889	No
964	ENSMAUG00000000998	101825155	Washc1	WASH complex subunit 1 [Source:NCBI gene;Acc:101825155]	ENSMAUG00000000998	1339.34	0.831	-0.267	-0.975	0.32933	0.571749	0.0497162	0.0661719	0.0534599	0.0534599	TRUE	0.830198	No
965	ENSMAUG00000000999	101835382	Fosb	FosB proto-oncogene, AP-1 transcription factor subunit [Source:NCBI gene;Acc:101835382]	ENSMAUG00000000999	2151.95	3.805	1.928	6.241	4.34471e-10	1.64773e-06	0.0718933	0.0644666	0.067978	0.067978	TRUE	0.889298	No
966	ENSMAUG00000001000		Chd7	chromodomain helicase DNA binding protein 7 [Source:MGI Symbol;Acc:MGI:2444748]	ENSMAUG00000001000	828.95	1.426	0.512	1.496	0.134627	0.377295	0.0883014	0.0689522	0.0832423	0.0832423	TRUE	0.945545	No
967	ENSMAUG00000001001	101842642	Polr2i	RNA polymerase II subunit I [Source:NCBI gene;Acc:101842642]	ENSMAUG00000001001	1198.78	0.483	-1.05	-2.139	0.0324183	0.232144	0.21649	0.0667013	0.172648	0.172648	TRUE	0.290682	No
968	ENSMAUG00000001002	101841839	Sema3a	semaphorin 3A [Source:NCBI gene;Acc:101841839]	ENSMAUG00000001002	1616.07	0.786	-0.347	-0.991	0.321818	0.564827	0.0924395	0.0653986	0.0876225	0.0876225	TRUE	0.21352	No
969	ENSMAUG00000001003				ENSMAUG00000001003	72.23	0.729	-0.457	-1.202	0.229302	0.472537	0.0734617	0.145392	0.0912221	0.0912221	TRUE	0.646718	No
970	ENSMAUG00000001004		Prkaa1	protein kinase, AMP-activated, alpha 1 catalytic subunit [Source:MGI Symbol;Acc:MGI:2145955]	ENSMAUG00000001004	487.38	1.467	0.553	2.238	0.0252422	0.219777	0.0332596	0.0740656	0.0417747	0.0417747	TRUE	0.34763	No
971	ENSMAUG00000001005	101827402	Tnfsf11	TNF superfamily member 11 [Source:NCBI gene;Acc:101827402]	ENSMAUG00000001005	12.37	1.608	0.686	0.984	0.325342	0.568074	0.167859	0.550558	0.266037	0.266037	TRUE	0.141009	No
972	ENSMAUG00000001006	101842404	Ager	advanced glycosylation end-product specific receptor [Source:NCBI gene;Acc:101842404]	ENSMAUG00000001006	33037.9	0.505	-0.987	-2.381	0.0172489	0.198714	0.136925	0.0618392	0.123769	0.123769	TRUE	1.46653	No
973	ENSMAUG00000001007	101830877	Ccser1	coiled-coil serine rich protein 1 [Source:NCBI gene;Acc:101830877]	ENSMAUG00000001007	678.2	0.395	-1.341	-2.465	0.0137135	0.190123	0.280189	0.0705741	0.211464	0.211464	TRUE	5.37732	No
974	ENSMAUG00000001008		Patl2	protein associated with topoisomerase II homolog 2 (yeast) [Source:MGI Symbol;Acc:MGI:1914828]	ENSMAUG00000001008	389.69	1.574	0.654	1.379	0.167776	0.413915	0.196262	0.0771767	0.159135	0.159135	TRUE	0.247845	No
975	ENSMAUG00000001009		Itch	itchy, E3 ubiquitin protein ligase [Source:MGI Symbol;Acc:MGI:1202301]	ENSMAUG00000001009	730.72	1.428	0.514	1.107	0.26837	0.51184	0.191737	0.0699331	0.154306	0.154306	TRUE	0.644548	No
976	ENSMAUG00000001010	101842792	Etnk2	ethanolamine kinase 2 [Source:NCBI gene;Acc:101842792]	ENSMAUG00000001010	38.86	1.658	0.73	1.369	0.17111	0.418099	0.158557	0.217311	0.174919	0.174919	TRUE	0.245298	No
977	ENSMAUG00000001011	101843641	Zfp523	zinc finger protein 76 [Source:NCBI gene;Acc:101843641]	ENSMAUG00000001011	1896.47	0.826	-0.276	-1.175	0.240101	0.484869	0.0310433	0.0648452	0.0392761	0.0392761	TRUE	0.110161	No
978	ENSMAUG00000001012	101837649	Ttc39c	tetratricopeptide repeat domain 39C [Source:NCBI gene;Acc:101837649]	ENSMAUG00000001012	536.22	1.006	0.009	0.038	0.969689	0.985673	0.0258891	0.0729352	0.0342579	0.0342579	TRUE	0.541469	No
979	ENSMAUG00000001013	101834827	Txnrd2	thioredoxin reductase 2 [Source:NCBI gene;Acc:101834827]	ENSMAUG00000001013	1113.43	0.975	-0.037	-0.18	0.857483	0.927514	0.0215638	0.0670881	0.0299224	0.0299224	TRUE	0.34707	No
980	ENSMAUG00000001014		Serpine2	serine (or cysteine) peptidase inhibitor, clade E, member 2 [Source:MGI Symbol;Acc:MGI:101780]	ENSMAUG00000001014	2449.9	1.808	0.855	2.129	0.0332869	0.233995	0.137192	0.0641248	0.115724	0.115724	TRUE	1.23756	No
981	ENSMAUG00000001015	101826725		arylacetamide deacetylase-like 2 [Source:NCBI gene;Acc:101826725]	ENSMAUG00000001015	0.7	0.372	-1.425	-0.337	0.736237		12	8.73606	12	12	TRUE	1.38785	No
982	ENSMAUG00000001016				ENSMAUG00000001016	0.85	0.68	-0.557	-0.225	0.821797		1e-08	7.21668	3.62978	3.62978	TRUE	0.948773	No
983	ENSMAUG00000001017	101828148	Hoxa7	homeobox A7 [Source:NCBI gene;Acc:101828148]	ENSMAUG00000001017	56.48	0.734	-0.446	-0.938	0.348286	0.589611	0.139079	0.168747	0.147216	0.147216	TRUE	0.0915739	No
984	ENSMAUG00000001018				ENSMAUG00000001018	1.35	2.022	1.016	0.556	0.577877		1e-08	4.54332	1.73938	1.73938	TRUE	0.380209	No
985	ENSMAUG00000001019	101826581	Hoxa13	homeobox A13 [Source:NCBI gene;Acc:101826581]	ENSMAUG00000001019	0
986	ENSMAUG00000001020	101827275	Nat14	N-acetyltransferase 14 (putative) [Source:NCBI gene;Acc:101827275]	ENSMAUG00000001020	387.57	0.702	-0.511	-1.61	0.107497	0.346414	0.0652315	0.0772616	0.0700252	0.0700252	TRUE	0.0848704	No
987	ENSMAUG00000001021	101831684	Ubxn11	UBX domain protein 11 [Source:NCBI gene;Acc:101831684]	ENSMAUG00000001021	769.31	0.811	-0.302	-1.613	0.106687	0.346059	0.014747	0.0695179	0.0241471	0.0241471	TRUE	0.108462	No
988	ENSMAUG00000001022	101834500	Camk1g	calcium/calmodulin dependent protein kinase IG [Source:NCBI gene;Acc:101834500]	ENSMAUG00000001022	104.43	1.201	0.265	0.851	0.394872	0.626388	0.0424434	0.119573	0.06002	0.06002	TRUE	0.308223	No
989	ENSMAUG00000001023	101835835		serine protease inhibitor A3N-like [Source:NCBI gene;Acc:101835835]	ENSMAUG00000001023	1310.63	1.792	0.842	1.906	0.0566362	0.274736	0.171955	0.0662708	0.139583	0.139583	TRUE	0.188171	No
990	ENSMAUG00000001024	101829092		dynein axonemal assembly factor 6 [Source:NCBI gene;Acc:101829092]	ENSMAUG00000001024	76.84	1.748	0.806	1.626	0.103971	0.341984	0.173518	0.140365	0.163787	0.163787	TRUE	0.708531	No
991	ENSMAUG00000001025	101834780	Uprt	uracil phosphoribosyltransferase homolog [Source:NCBI gene;Acc:101834780]	ENSMAUG00000001025	226.05	0.386	-1.374	-2.417	0.015654	0.19558	0.293292	0.0884123	0.228409	0.228409	TRUE	2.01404	No
992	ENSMAUG00000001026	101841275	Abcc3	ATP binding cassette subfamily C member 3 [Source:NCBI gene;Acc:101841275]	ENSMAUG00000001026	0
993	ENSMAUG00000001027	101836902	Clu	clusterin [Source:NCBI gene;Acc:101836902]	ENSMAUG00000001027	8670.43	0.705	-0.504	-1.809	0.0704746	0.295197	0.0483741	0.0623536	0.0557511	0.0557511	TRUE	0.15876	No
994	ENSMAUG00000001028	101832778	Stag3	cohesin subunit SA-3 [Source:NCBI gene;Acc:101832778]	ENSMAUG00000001028	5.84	0.99	-0.015	-0.015	0.988381	0.994741	0.454896	1.0972	0.652128	0.652128	TRUE	0.129311	No
995	ENSMAUG00000001029	101832121	Cd84	CD84 molecule [Source:NCBI gene;Acc:101832121]	ENSMAUG00000001029	657.68	1.523	0.607	1.641	0.100875	0.338557	0.106693	0.0708523	0.09689	0.09689	TRUE	0.158608	No
996	ENSMAUG00000001030	101832839	Svil	supervillin [Source:NCBI gene;Acc:101832839]	ENSMAUG00000001030	1673.82	1.307	0.386	1.138	0.255173	0.499094	0.0867465	0.0652695	0.0826224	0.0826224	TRUE	0.129606	No
997	ENSMAUG00000001031				ENSMAUG00000001031	4.16	2.878	1.525	1.163	0.245	0.489613	0.495411	1.51562	0.798045	0.798045	TRUE	0.149185	No
998	ENSMAUG00000001032		Smarcc2	SWI/SNF related, matrix associated, actin dependent regulator of chromatin, subfamily c, member 2 [Source:MGI Symbol;Acc:MGI:1915344]	ENSMAUG00000001032	3655.91	0.934	-0.099	-0.552	0.581092	0.766669	0.0153278	0.0633104	0.0228817	0.0228817	TRUE	0.200311	No
999	ENSMAUG00000001033				ENSMAUG00000001033	484.44	1.14	0.189	0.524	0.600129	0.778648	0.0982133	0.0741408	0.0917468	0.0917468	TRUE	0.237552	No
1000	ENSMAUG00000001034	101844061	Lcn10	lipocalin 10 [Source:NCBI gene;Acc:101844061]	ENSMAUG00000001034	124.12	0.453	-1.143	-1.623	0.104654	0.342894	0.472784	0.110385	0.348911	0.348911	TRUE	0.10151	No
1001	ENSMAUG00000001035	101837714	Prss47	putative serine protease 47 [Source:NCBI gene;Acc:101837714]	ENSMAUG00000001035	1.34	0.117	-3.1	-1.344	0.178865		1e-08	4.57339	2.38568	2.38568	TRUE	0.48748	No
1002	ENSMAUG00000001036	101839550		putative olfactory receptor 10D4 [Source:NCBI gene;Acc:101839550]	ENSMAUG00000001036	0
1003	ENSMAUG00000001037	101844045	Rgr	retinal G protein coupled receptor [Source:NCBI gene;Acc:101844045]	ENSMAUG00000001037	15.2	1.114	0.156	0.251	0.801835	0.898706	0.107545	0.459564	0.20058	0.20058	TRUE	0.219451	No
1004	ENSMAUG00000001038				ENSMAUG00000001038	6.08	0.533	-0.908	-1.269	0.204491	0.452113	1e-08	1.05677	0.229269	0.229269	TRUE	0.279359	No
1005	ENSMAUG00000001039				ENSMAUG00000001039	0.58	1.414	0.499	0.136	0.891664		1e-08	10.4022	7.69078	7.69078	TRUE	0.141368	No
1006	ENSMAUG00000001040	101841504	Adcy4	adenylate cyclase 4 [Source:NCBI gene;Acc:101841504]	ENSMAUG00000001040	772.39	0.898	-0.154	-0.545	0.58559	0.769406	0.0527829	0.0694865	0.056626	0.056626	TRUE	0.52372	No
1007	ENSMAUG00000001041		Phkg1	phosphorylase kinase gamma 1 [Source:MGI Symbol;Acc:MGI:97579]	ENSMAUG00000001041	13.85	1.409	0.495	0.808	0.419233	0.645707	0.123684	0.498246	0.215648	0.215648	TRUE	0.827682	No
1008	ENSMAUG00000001042	101842318	Prl2b1	prolactin-2B1-like [Source:NCBI gene;Acc:101842318]	ENSMAUG00000001042	0
1009	ENSMAUG00000001043	101828307	Nrtn	neurturin [Source:NCBI gene;Acc:101828307]	ENSMAUG00000001043	24.09	0.603	-0.731	-0.99	0.322288	0.565101	0.375712	0.312761	0.358383	0.358383	TRUE	0.162642	No
1010	ENSMAUG00000001044		Tpo	thyroid peroxidase [Source:MGI Symbol;Acc:MGI:98813]	ENSMAUG00000001044	2.57	1.662	0.733	0.482	0.629944		0.530135	2.41184	1.15525	1.15525	TRUE	0.181247	No
1011	ENSMAUG00000001045	101831963	Ephb4	EPH receptor B4 [Source:NCBI gene;Acc:101831963]	ENSMAUG00000001045	1015.29	1.071	0.099	0.374	0.708302	0.844729	0.0428705	0.0676132	0.0491813	0.0491813	TRUE	0.114539	No
1012	ENSMAUG00000001046	101841046	Tmem67	transmembrane protein 67 [Source:NCBI gene;Acc:101841046]	ENSMAUG00000001046	511.31	1.252	0.324	0.958	0.338116	0.579542	0.0877729	0.0734848	0.0804509	0.0804509	TRUE	0.756196	No
1013	ENSMAUG00000001047	101844682	Rpl22	ribosomal protein L22 [Source:NCBI gene;Acc:101844682]	ENSMAUG00000001047	13221.3	0.705	-0.503	-2.09	0.0365822	0.24202	0.0370733	0.0621135	0.0417224	0.0417224	TRUE	0.102943	No
1014	ENSMAUG00000001048	101844662	Aamdc	adipogenesis associated Mth938 domain containing [Source:NCBI gene;Acc:101844662]	ENSMAUG00000001048	464.5	0.475	-1.074	-3.489	0.000485288	0.0640158	0.0639576	0.0746768	0.0660247	0.0660247	TRUE	0.238887	No
1015	ENSMAUG00000001049	101838156	Tlr2	toll like receptor 2 [Source:NCBI gene;Acc:101838156]	ENSMAUG00000001049	2406.7	0.988	-0.017	-0.071	0.943412	0.972121	0.0346316	0.0641691	0.0424669	0.0424669	TRUE	0.283287	No
1016	ENSMAUG00000001050		Fli1	Friend leukemia integration 1 [Source:MGI Symbol;Acc:MGI:95554]	ENSMAUG00000001050	679.41	0.896	-0.158	-0.35	0.726535	0.855511	0.179029	0.0705581	0.146104	0.146104	TRUE	0.0596727	No
1017	ENSMAUG00000001051	101837873	Csnk1a1	casein kinase 1 alpha 1 [Source:NCBI gene;Acc:101837873]	ENSMAUG00000001051	1878.83	1.501	0.586	2.318	0.0204557	0.205915	0.0422969	0.0648752	0.0455718	0.0455718	TRUE	0.445715	No
1018	ENSMAUG00000001052		Ptpn3	protein tyrosine phosphatase, non-receptor type 3 [Source:MGI Symbol;Acc:MGI:105307]	ENSMAUG00000001052	439.52	0.978	-0.033	-0.111	0.911946	0.956062	0.0557013	0.0754168	0.0604078	0.0604078	TRUE	0.173743	No
1019	ENSMAUG00000001053	101824557	Stam	signal transducing adaptor molecule [Source:NCBI gene;Acc:101824557]	ENSMAUG00000001053	154.45	1.604	0.682	1.54	0.12354	0.363124	0.148805	0.100815	0.135467	0.135467	TRUE	0.121623	No
1020	ENSMAUG00000001054		Prss41	protease, serine 41 [Source:MGI Symbol;Acc:MGI:1918253]	ENSMAUG00000001054	0.69	0.914	-0.13	-0.049	0.960572		1e-08	8.83287	3.81411	3.81411	TRUE	0.165228	No
1021	ENSMAUG00000001055	101831122	Colca2	colorectal cancer associated 2 [Source:NCBI gene;Acc:101831122]	ENSMAUG00000001055	72.13	0.813	-0.299	-1.046	0.295646	0.540161	0.0155028	0.145509	0.045185	0.045185	TRUE	0.281646	No
1022	ENSMAUG00000001056	101826849	Hoxa11	homeobox A11 [Source:NCBI gene;Acc:101826849]	ENSMAUG00000001056	0.14	0.234	-2.094	-0.479	0.632175		1e-08	44.094	12	12	TRUE	0.37513	No
1023	ENSMAUG00000001057	101838013	Fcnb	ficolin 1 [Source:NCBI gene;Acc:101838013]	ENSMAUG00000001057	2273.45	1.028	0.039	0.145	0.884623	0.941142	0.0494789	0.0643164	0.0528377	0.0528377	TRUE	0.277441	No
1024	ENSMAUG00000001058	101830054	Eif5	eukaryotic translation initiation factor 5 [Source:NCBI gene;Acc:101830054]	ENSMAUG00000001058	7533.49	1.134	0.181	0.663	0.507429	0.713398	0.0431699	0.0624589	0.0538052	0.0538052	TRUE	0.271251	No
1025	ENSMAUG00000001059		Igsf10	immunoglobulin superfamily, member 10 [Source:MGI Symbol;Acc:MGI:1923481]	ENSMAUG00000001059	98.86	1.197	0.259	0.562	0.5744	0.762082	0.153614	0.122834	0.144461	0.144461	TRUE	0.154435	No
1026	ENSMAUG00000001060	101823887		transmembrane 4 L6 family member 4 [Source:NCBI gene;Acc:101823887]	ENSMAUG00000001060	10.78	0.696	-0.523	-0.564	0.572484	0.760488	0.410006	0.622562	0.478295	0.478295	TRUE	0.21482	No
1027	ENSMAUG00000001061				ENSMAUG00000001061	0.91	2.354	1.235	0.404	0.685921		3.1637	6.6751	4.89689	4.89689	TRUE	0.174171	No
1028	ENSMAUG00000001062	101835040	Abcb7	ATP binding cassette subfamily B member 7 [Source:NCBI gene;Acc:101835040]	ENSMAUG00000001062	1379.61	0.938	-0.092	-0.38	0.704299	0.841873	0.0339919	0.0660401	0.0413203	0.0413203	TRUE	0.883037	No
1029	ENSMAUG00000001063	101841110		voltage-dependent anion-selective channel protein 1-like [Source:NCBI gene;Acc:101841110]	ENSMAUG00000001063	662.28	1.442	0.528	1.239	0.215171	0.461625	0.154864	0.0707885	0.129219	0.129219	TRUE	2.15366	No
1030	ENSMAUG00000001064		Fhad1	forkhead-associated (FHA) phosphopeptide binding domain 1 [Source:MGI Symbol;Acc:MGI:1920323]	ENSMAUG00000001064	1080.55	1.157	0.21	0.727	0.467348	0.682223	0.0618585	0.0672534	0.0596002	0.0596002	TRUE	1.05934	No
1031	ENSMAUG00000001065	101833671	Trem1	triggering receptor expressed on myeloid cells 1 [Source:NCBI gene;Acc:101833671]	ENSMAUG00000001065	1153.7	2.044	1.032	2.957	0.00310812	0.130465	0.100225	0.0668985	0.08667	0.08667	TRUE	1.42662	No
1032	ENSMAUG00000001066	101832625	Vil1	villin 1 [Source:NCBI gene;Acc:101832625]	ENSMAUG00000001066	8.1	1.519	0.603	0.751	0.452649	0.672348	0.19806	0.808143	0.353411	0.353411	TRUE	0.126245	No
1033	ENSMAUG00000001067		Pm20d1	peptidase M20 domain containing 1 [Source:MGI Symbol;Acc:MGI:2442939]	ENSMAUG00000001067	25.53	1.511	0.596	0.838	0.402144	0.632638	0.343823	0.298555	0.325188	0.325188	TRUE	0.48217	No
1034	ENSMAUG00000001068	101838610		thyrotropin-releasing hormone-degrading ectoenzyme [Source:NCBI gene;Acc:101838610]	ENSMAUG00000001068	0.42	1.822	0.865	0.203	0.839417		12	14.3607	12	12	TRUE	1.17121	No
1035	ENSMAUG00000001069	101836354	Fam20b	FAM20B glycosaminoglycan xylosylkinase [Source:NCBI gene;Acc:101836354]	ENSMAUG00000001069	4428.76	0.851	-0.232	-1.76	0.0783423	0.30563	0.00547653	0.0630217	0.0122818	0.0122818	TRUE	0.0684057	No
1036	ENSMAUG00000001070	101830320		T-complex protein 1 subunit alpha [Source:NCBI gene;Acc:101830320]	ENSMAUG00000001070	0
1037	ENSMAUG00000001071	101842121	Sptssb	serine palmitoyltransferase small subunit B [Source:NCBI gene;Acc:101842121]	ENSMAUG00000001071	202.29	1.331	0.413	1.425	0.154237	0.399757	0.043423	0.0915539	0.0545639	0.0545639	TRUE	0.222514	No
1038	ENSMAUG00000001072	101827033	Zkscan14	zinc finger protein 394 [Source:NCBI gene;Acc:101827033]	ENSMAUG00000001072	169.41	0.893	-0.163	-0.603	0.54676	0.742481	0.0317803	0.0973575	0.0474809	0.0474809	TRUE	0.363968	No
1039	ENSMAUG00000001073				ENSMAUG00000001073	16.85	5.167	2.369	2.618	0.00885569	0.171166	0.505361	0.420692	0.479834	0.479834	TRUE	1.03637	No
1040	ENSMAUG00000001074	101836336	Adsl	adenylosuccinate lyase [Source:NCBI gene;Acc:101836336]	ENSMAUG00000001074	1690.31	0.984	-0.023	-0.135	0.892805	0.946262	0.0109479	0.0652342	0.0202587	0.0202587	TRUE	0.191251	No
1041	ENSMAUG00000001075				ENSMAUG00000001075	469.34	1.084	0.116	0.609	0.542528	0.739475	0.0127071	0.0745426	0.0236526	0.0236526	TRUE	0.178527	No
1042	ENSMAUG00000001076	101822512	Ctnnb1	catenin beta 1 [Source:NCBI gene;Acc:101822512]	ENSMAUG00000001076	15685.6	1.032	0.045	0.252	0.801175	0.898706	0.0153515	0.0620417	0.0228062	0.0228062	TRUE	0.205139	No
1043	ENSMAUG00000001077	101831545	Hbs1l	HBS1 like translational GTPase [Source:NCBI gene;Acc:101831545]	ENSMAUG00000001077	2625.13	0.956	-0.064	-0.407	0.683698	0.829073	0.00990173	0.06396	0.0175015	0.0175015	TRUE	0.17886	No
1044	ENSMAUG00000001078				ENSMAUG00000001078	387.63	0.761	-0.395	-1.387	0.165507	0.411278	0.0488063	0.0772589	0.0559958	0.0559958	TRUE	0.312284	No
1045	ENSMAUG00000001079	101823166	Cic	capicua transcriptional repressor [Source:NCBI gene;Acc:101823166]	ENSMAUG00000001079	3671.47	1.052	0.073	0.358	0.720095	0.852151	0.0216801	0.0633034	0.0294681	0.0294681	TRUE	0.148455	No
1046	ENSMAUG00000001080	101843961	Nes	nestin [Source:NCBI gene;Acc:101843961]	ENSMAUG00000001080	16294.9	0.648	-0.626	-1.731	0.0835115	0.313194	0.10388	0.0620273	0.0940841	0.0940841	TRUE	1.03134	No
1047	ENSMAUG00000001081				ENSMAUG00000001081	2859.34	0.642	-0.64	-2.764	0.00570416	0.153355	0.0305935	0.0637713	0.0382732	0.0382732	TRUE	0.176533	No
1048	ENSMAUG00000001082	101841674	Tonsl	tonsoku like, DNA repair protein [Source:NCBI gene;Acc:101841674]	ENSMAUG00000001082	166.85	1.168	0.224	1.046	0.295704	0.540201	0.00937651	0.0979047	0.0272144	0.0272144	TRUE	0.189683	No
1049	ENSMAUG00000001083		Cplane1	ciliogenesis and planar polarity effector 1 [Source:MGI Symbol;Acc:MGI:1920942]	ENSMAUG00000001083	1094.03	1.208	0.273	0.93	0.352459	0.592471	0.0573542	0.0671844	0.0611625	0.0611625	TRUE	1.28401	No
1050	ENSMAUG00000001084		Npas3	neuronal PAS domain protein 3 [Source:MGI Symbol;Acc:MGI:1351610]	ENSMAUG00000001084	0.65	0.76	-0.397	-0.109	0.913366		7.03974	9.33227	8.39686	8.39686	TRUE	0.58935	No
1051	ENSMAUG00000001085	101824167	Mtdh	metadherin [Source:NCBI gene;Acc:101824167]	ENSMAUG00000001085	5650.91	1.027	0.038	0.185	0.853564	0.925854	0.0230976	0.0627264	0.0303357	0.0303357	TRUE	0.187672	No
1052	ENSMAUG00000001086	101828986	Rad21l	RAD21 cohesin complex component like 1 [Source:NCBI gene;Acc:101828986]	ENSMAUG00000001086	13.3	1.458	0.544	0.661	0.508678	0.714305	0.373075	0.516386	0.414717	0.414717	TRUE	0.160577	No
1053	ENSMAUG00000001087		Il1rapl1	interleukin 1 receptor accessory protein-like 1 [Source:MGI Symbol;Acc:MGI:2687319]	ENSMAUG00000001087	134.1	0.297	-1.754	-3.405	0.000662043	0.073308	0.213435	0.106757	0.182065	0.182065	TRUE	1.17386	No
1054	ENSMAUG00000001088	101841980	Faah	fatty acid amide hydrolase [Source:NCBI gene;Acc:101841980]	ENSMAUG00000001088	201.65	1.215	0.28	0.881	0.378171	0.612949	0.059858	0.0916499	0.0677362	0.0677362	TRUE	0.267443	No
1055	ENSMAUG00000001089	101826365	Ppp1r15b	protein phosphatase 1 regulatory subunit 15B [Source:NCBI gene;Acc:101826365]	ENSMAUG00000001089	450.82	2.435	1.284	2.764	0.00571088	0.153355	0.178926	0.0750719	0.153087	0.153087	TRUE	2.76212	No
1056	ENSMAUG00000001090				ENSMAUG00000001090	225.67	1.539	0.622	1.228	0.219263	0.46514	0.224842	0.0884575	0.180175	0.180175	TRUE	2.37738	No
1057	ENSMAUG00000001091				ENSMAUG00000001091	110.29	1.083	0.115	0.296	0.767542	0.880758	0.0927863	0.116493	0.0996268	0.0996268	TRUE	0.353443	No
1058	ENSMAUG00000001092	101837861	Scn4b	sodium voltage-gated channel beta subunit 4 [Source:NCBI gene;Acc:101837861]	ENSMAUG00000001092	33.51	0.899	-0.153	-0.342	0.732576	0.859012	0.0768897	0.242147	0.116306	0.116306	TRUE	1.06979	No
1059	ENSMAUG00000001093				ENSMAUG00000001093	1701.55	0.975	-0.037	-0.185	0.853483	0.925854	0.0193956	0.0652106	0.0280418	0.0280418	TRUE	0.196776	No
1060	ENSMAUG00000001094	101827409	Tram2	translocation associated membrane protein 2 [Source:NCBI gene;Acc:101827409]	ENSMAUG00000001094	159.1	1.113	0.155	0.358	0.720424	0.852151	0.140383	0.0996709	0.129082	0.129082	TRUE	2.67622	No
1061	ENSMAUG00000001095	101835595	Zbp1	Z-DNA binding protein 1 [Source:NCBI gene;Acc:101835595]	ENSMAUG00000001095	3747.52	1.578	0.658	2.797	0.0051528	0.151441	0.0329174	0.06327	0.0396401	0.0396401	TRUE	0.140191	No
1062	ENSMAUG00000001096		Ampd1	adenosine monophosphate deaminase 1 [Source:MGI Symbol;Acc:MGI:88015]	ENSMAUG00000001096	7.52	63.892	5.998	3.132			2.13316	0.866324	1.62634	1.62634	TRUE	9.45751	Yes
1063	ENSMAUG00000001097	101827155	Cep192	centrosomal protein 192 [Source:NCBI gene;Acc:101827155]	ENSMAUG00000001097	658.01	1.415	0.501	1.729	0.0838821	0.313885	0.0551483	0.0708477	0.0589252	0.0589252	TRUE	0.291981	No
1064	ENSMAUG00000001098	101832425	Avpr2	arginine vasopressin receptor 2 [Source:NCBI gene;Acc:101832425]	ENSMAUG00000001098	9.99	0.752	-0.412	-0.488	0.625356	0.794195	0.335515	0.66699	0.417703	0.417703	TRUE	0.753537	No
1065	ENSMAUG00000001099	101840689	Vwc2	von Willebrand factor C domain containing 2 [Source:NCBI gene;Acc:101840689]	ENSMAUG00000001099	0.52	0.726	-0.462	-0.158	0.874314		1e-08	11.7153	4.15676	4.15676	TRUE	0.328906	No
1066	ENSMAUG00000001100	101838910	Crbn	cereblon [Source:NCBI gene;Acc:101838910]	ENSMAUG00000001100	872.77	0.949	-0.076	-0.376	0.706711	0.843494	0.018916	0.0685859	0.027864	0.027864	TRUE	0.400524	No
1067	ENSMAUG00000001101	101824730	Amot	angiomotin [Source:NCBI gene;Acc:101824730]	ENSMAUG00000001101	141.02	1.02	0.028	0.084	0.932671	0.966832	0.0614566	0.104545	0.0719445	0.0719445	TRUE	0.274057	No
1068	ENSMAUG00000001102		Rnf121	ring finger protein 121 [Source:MGI Symbol;Acc:MGI:1922462]	ENSMAUG00000001102	836.32	0.802	-0.318	-1.76	0.0783921	0.30563	0.0132743	0.068888	0.0223441	0.0223441	TRUE	0.244093	No
1069	ENSMAUG00000001103		Slc44a5	solute carrier family 44, member 5 [Source:MGI Symbol;Acc:MGI:3035141]	ENSMAUG00000001103	24.49	0.386	-1.372	-2.199	0.0278903	0.22391	0.226197	0.308588	0.247187	0.247187	TRUE	1.95381	No
1070	ENSMAUG00000001104		Gsap	gamma-secretase activating protein [Source:MGI Symbol;Acc:MGI:2442259]	ENSMAUG00000001104	4359.88	1.122	0.166	0.887	0.375305	0.610626	0.0166354	0.0630433	0.0250162	0.0250162	TRUE	0.163735	No
1071	ENSMAUG00000001105				ENSMAUG00000001105	1.77	2.435	1.284	0.832	0.405199		1e-08	3.48419	1.25675	1.25675	TRUE	0.300565	No
1072	ENSMAUG00000001106				ENSMAUG00000001106	1.18	8.676	3.117	1.221	0.222206		2.25414	5.19926	3.46977	3.46977	TRUE	0.148011	No
1073	ENSMAUG00000001107	101834359	Marco	macrophage receptor with collagenous structure [Source:NCBI gene;Acc:101834359]	ENSMAUG00000001107	13772.6	0.749	-0.417	-1.57	0.116486	0.357468	0.0421188	0.0620952	0.0508542	0.0508542	TRUE	0.17081	No
1074	ENSMAUG00000001108	101826953	1700020L24Rik	chromosome unknown C17orf50 homolog [Source:NCBI gene;Acc:101826953]	ENSMAUG00000001108	1.55	0.301	-1.73	-1.091	0.275187		1e-08	3.96937	1.27076	1.27076	TRUE	0.639359	No
1075	ENSMAUG00000001109	101830651	Olfm1	olfactomedin 1 [Source:NCBI gene;Acc:101830651]	ENSMAUG00000001109	55.2	0.999	-0.001	-0.003	0.997589	0.998774	0.0191662	0.171233	0.054138	0.054138	TRUE	0.314131	No
1076	ENSMAUG00000001110	101843112	Alkal1	ALK and LTK ligand 1 [Source:NCBI gene;Acc:101843112]	ENSMAUG00000001110	1.83	2.684	1.424	0.893	0.371969		0.409456	3.36404	1.27805	1.27805	TRUE	0.528533	No
1077	ENSMAUG00000001111		Sh2d4a	SH2 domain containing 4A [Source:MGI Symbol;Acc:MGI:1919531]	ENSMAUG00000001111	767.57	1.584	0.663	3.482	0.000497853	0.0651072	0.0155076	0.0695357	0.0247833	0.0247833	TRUE	0.19714	No
1078	ENSMAUG00000001112		Usp53	ubiquitin specific peptidase 53 [Source:MGI Symbol;Acc:MGI:2139607]	ENSMAUG00000001112	129.64	1.732	0.792	1.392	0.163831	0.409614	0.278897	0.108309	0.226469	0.226469	TRUE	0.354974	No
1079	ENSMAUG00000001113	101826005	Pigh	phosphatidylinositol glycan anchor biosynthesis class H [Source:NCBI gene;Acc:101826005]	ENSMAUG00000001113	365.98	0.941	-0.088	-0.34	0.733675	0.85958	0.035924	0.078182	0.0455833	0.0455833	TRUE	0.104101	No
1080	ENSMAUG00000001114	101829554	Zbtb26	zinc finger and BTB domain containing 26 [Source:NCBI gene;Acc:101829554]	ENSMAUG00000001114	418.59	0.825	-0.278	-0.911	0.362228	0.600087	0.0582913	0.0761051	0.0648654	0.0648654	TRUE	0.66271	No
1081	ENSMAUG00000001115	101844116	Marveld3	MARVEL domain containing 3 [Source:NCBI gene;Acc:101844116]	ENSMAUG00000001115	83.21	1.765	0.819	2.036	0.0417716	0.253185	0.0919121	0.134344	0.103721	0.103721	TRUE	0.293993	No
1082	ENSMAUG00000001116	101836251	Plec	plectin [Source:NCBI gene;Acc:101836251]	ENSMAUG00000001116	14969.5	0.657	-0.607	-1.884	0.059606	0.278817	0.0701799	0.0620601	0.074702	0.074702	TRUE	0.0510849	No
1083	ENSMAUG00000001118	101831657	Sstr2	somatostatin receptor 2 [Source:NCBI gene;Acc:101831657]	ENSMAUG00000001118	4.26	0.962	-0.056	-0.058	0.953655	0.977695	1e-08	1.48083	0.469482	0.469482	TRUE	0.244872	No
1084	ENSMAUG00000001119				ENSMAUG00000001119	173.9	0.864	-0.211	-0.433	0.664775	0.816799	0.19378	0.0964352	0.165165	0.165165	TRUE	0.0863595	No
1085	ENSMAUG00000001120	101836216	Mab21l4	mab-21 like 4 [Source:NCBI gene;Acc:101836216]	ENSMAUG00000001120	565.25	0.685	-0.547	-2.121	0.0339586	0.23566	0.0391481	0.072356	0.0462358	0.0462358	TRUE	0.376941	No
1086	ENSMAUG00000001122	101827546	Hoxa10	homeobox A10 [Source:NCBI gene;Acc:101827546]	ENSMAUG00000001122	0.27	0.694	-0.527	-0.121	0.903359		1e-08	22.6128	12	12	TRUE	0.467338	No
1087	ENSMAUG00000001123	101840733	Ssbp3	single stranded DNA binding protein 3 [Source:NCBI gene;Acc:101840733]	ENSMAUG00000001123	1638.8	0.657	-0.605	-2.446	0.0144523	0.192685	0.0399183	0.0653467	0.0434948	0.0434948	TRUE	0.453502	No
1088	ENSMAUG00000001124				ENSMAUG00000001124	124.88	1.682	0.75	1.406	0.159784	0.405811	0.243145	0.110087	0.197175	0.197175	TRUE	2.27773	No
1089	ENSMAUG00000001125		Plcd4	phospholipase C, delta 4 [Source:MGI Symbol;Acc:MGI:107469]	ENSMAUG00000001125	15.12	2.497	1.32	1.754	0.0793812	0.307626	0.294833	0.461626	0.343693	0.343693	TRUE	0.109147	No
1090	ENSMAUG00000001126	101824316	Epb41l2	erythrocyte membrane protein band 4.1 like 2 [Source:NCBI gene;Acc:101824316]	ENSMAUG00000001126	5824.8	0.986	-0.02	-0.086	0.931646	0.966275	0.0318546	0.0626944	0.0402717	0.0402717	TRUE	0.732206	No
1091	ENSMAUG00000001127	101840393		olfactory receptor 6C2-like [Source:NCBI gene;Acc:101840393]	ENSMAUG00000001127	0
1092	ENSMAUG00000001128	101828528	Ppp1r13b	protein phosphatase 1 regulatory subunit 13B [Source:NCBI gene;Acc:101828528]	ENSMAUG00000001128	714.71	1.349	0.431	1.212	0.225466	0.46957	0.0974455	0.0701184	0.0899989	0.0899989	TRUE	0.857064	No
1093	ENSMAUG00000001129	101829127	Hoxa3	homeobox A3 [Source:NCBI gene;Acc:101829127]	ENSMAUG00000001129	503.13	0.8	-0.322	-1.479	0.139255	0.383812	0.0230405	0.073677	0.0324209	0.0324209	TRUE	0.27672	No
1094	ENSMAUG00000001130	101836973	Meis1	Meis homeobox 1 [Source:NCBI gene;Acc:101836973]	ENSMAUG00000001130	2047.01	0.446	-1.165	-3.149	0.00163758	0.106436	0.111069	0.0646107	0.0981955	0.0981955	TRUE	2.62702	No
1095	ENSMAUG00000001131	101833235	Tcn2	transcobalamin 2 [Source:NCBI gene;Acc:101833235]	ENSMAUG00000001131	7202.63	0.615	-0.701	-2.391	0.0167996	0.197099	0.0550711	0.0624958	0.0618321	0.0618321	TRUE	0.109441	No
1096	ENSMAUG00000001132	101840351		RCC1 domain-containing protein 1 [Source:NCBI gene;Acc:101840351]	ENSMAUG00000001132	172.36	1.512	0.597	2.315	0.0206356	0.206996	0.0261857	0.0967469	0.0417395	0.0417395	TRUE	0.187901	No
1097	ENSMAUG00000001133	101843143	Rbm22	RNA binding motif protein 22 [Source:NCBI gene;Acc:101843143]	ENSMAUG00000001133	1895.8	1.02	0.029	0.141	0.887874	0.943145	0.0214777	0.0648464	0.0293045	0.0293045	TRUE	0.455125	No
1098	ENSMAUG00000001134	101837982	Erp44	endoplasmic reticulum protein 44 [Source:NCBI gene;Acc:101837982]	ENSMAUG00000001134	2913.15	0.967	-0.049	-0.295	0.768198	0.880829	0.0111866	0.0637322	0.0195183	0.0195183	TRUE	0.201628	No
1099	ENSMAUG00000001135	101842661	B3galnt1	beta-1,3-N-acetylgalactosaminyltransferase 1 (globoside blood group) [Source:NCBI gene;Acc:101842661]	ENSMAUG00000001135	1697.75	0.925	-0.112	-0.549	0.582831	0.767695	0.0208028	0.0652185	0.0291929	0.0291929	TRUE	0.160504	No
1100	ENSMAUG00000001136	101823384	Tmem33	transmembrane protein 33 [Source:NCBI gene;Acc:101823384]	ENSMAUG00000001136	2563.09	0.803	-0.316	-1.795	0.0726331	0.29762	0.0137646	0.0640158	0.021915	0.021915	TRUE	0.0914537	No
1101	ENSMAUG00000001137		Actn4	actinin alpha 4 [Source:MGI Symbol;Acc:MGI:1890773]	ENSMAUG00000001137	6681.02	1.484	0.57	2.221	0.02635	0.222146	0.0403557	0.0625614	0.0472423	0.0472423	TRUE	0.193966	No
1102	ENSMAUG00000001138	101839367	Tmem177	transmembrane protein 177 [Source:NCBI gene;Acc:101839367]	ENSMAUG00000001138	223.38	0.613	-0.706	-2.227	0.0259717	0.22156	0.0619344	0.0887315	0.0683078	0.0683078	TRUE	0.178986	No
1103	ENSMAUG00000001139				ENSMAUG00000001139	0
1104	ENSMAUG00000001140				ENSMAUG00000001140	712.14	0.683	-0.551	-1.396	0.162734	0.409195	0.126699	0.070149	0.110567	0.110567	TRUE	0.531957	No
1105	ENSMAUG00000001141		Ada	adenosine deaminase [Source:MGI Symbol;Acc:MGI:87916]	ENSMAUG00000001141	1174.83	2.237	1.161	2.398	0.0164782	0.196925	0.202257	0.0668042	0.167933	0.167933	TRUE	0.0595522	No
1106	ENSMAUG00000001142	101823840	Elof1	elongation factor 1 homolog [Source:NCBI gene;Acc:101823840]	ENSMAUG00000001142	3229.45	0.714	-0.485	-1.605	0.108514	0.347125	0.0654245	0.0635289	0.0656216	0.0656216	TRUE	0.137178	No
1107	ENSMAUG00000001143	101837924	Gm5741	G protein subunit gamma 14 [Source:NCBI gene;Acc:101837924]	ENSMAUG00000001143	3.92	1.17	0.227	0.175	0.86092	0.92935	0.453932	1.60308	0.795395	0.795395	TRUE	0.049828	No
1108	ENSMAUG00000001144		Mpv17l2	MPV17 mitochondrial membrane protein-like 2 [Source:MGI Symbol;Acc:MGI:2681846]	ENSMAUG00000001144	905.75	0.826	-0.275	-0.773	0.439597	0.659963	0.098541	0.0683336	0.0904007	0.0904007	TRUE	0.110835	No
1109	ENSMAUG00000001145	101834163	Gadd45gip1	GADD45G interacting protein 1 [Source:NCBI gene;Acc:101834163]	ENSMAUG00000001145	1362.93	0.693	-0.53	-1.247	0.212559	0.459661	0.14511	0.0660937	0.129601	0.129601	TRUE	0.170656	No
1110	ENSMAUG00000001146	101827962	Arhgef5	Rho guanine nucleotide exchange factor 5 [Source:NCBI gene;Acc:101827962]	ENSMAUG00000001146	1526.82	0.959	-0.06	-0.319	0.749504	0.8686	0.0157717	0.0656174	0.0250175	0.0250175	TRUE	0.109915	No
1111	ENSMAUG00000001147	101844483	Efhd2	EF-hand domain family member D2 [Source:NCBI gene;Acc:101844483]	ENSMAUG00000001147	9278.87	1.127	0.172	1.043	0.297044	0.54115	0.0119699	0.0623079	0.0194906	0.0194906	TRUE	0.103778	No
1112	ENSMAUG00000001148				ENSMAUG00000001148	607.6	3.262	1.706	4.705	2.53871e-06	0.00294218	0.100297	0.0716103	0.0926246	0.0926246	TRUE	0.1865	No
1113	ENSMAUG00000001149	101827574	Tmem179	transmembrane protein 179 [Source:NCBI gene;Acc:101827574]	ENSMAUG00000001149	1.29	4.104	2.037	0.927	0.354025		1.44193	4.73434	2.56086	2.56086	TRUE	1.1191	No
1114	ENSMAUG00000001150		Cnpy2	canopy FGF signaling regulator 2 [Source:MGI Symbol;Acc:MGI:1928477]	ENSMAUG00000001150	1609.78	0.971	-0.042	-0.237	0.812993	0.905182	0.0131746	0.0654132	0.0218217	0.0218217	TRUE	0.13091	No
1115	ENSMAUG00000001151	101834886	Rab39	RAB39A, member RAS oncogene family [Source:NCBI gene;Acc:101834886]	ENSMAUG00000001151	83.01	1.691	0.758	1.363	0.172992	0.420626	0.243005	0.134518	0.210096	0.210096	TRUE	0.549602	No
1116	ENSMAUG00000001152	101831384	Lta4h	leukotriene A4 hydrolase [Source:NCBI gene;Acc:101831384]	ENSMAUG00000001152	4765.61	0.985	-0.022	-0.129	0.897321	0.948398	0.011926	0.0629252	0.021223	0.021223	TRUE	0.161769	No
1117	ENSMAUG00000001153	101833588	Ruvbl1	RuvB like AAA ATPase 1 [Source:NCBI gene;Acc:101833588]	ENSMAUG00000001153	2550.39	0.823	-0.28	-1.097	0.272624	0.516963	0.0391237	0.0640275	0.0466843	0.0466843	TRUE	0.0934045	No
1118	ENSMAUG00000001154	101840761	Tyr	tyrosinase [Source:NCBI gene;Acc:101840761]	ENSMAUG00000001154	0.65	0.726	-0.462	-0.146	0.883739		1e-08	9.41322	5.20433	5.20433	TRUE	0.0659296	No
1119	ENSMAUG00000001155	101842659	Lynx1	Ly6/neurotoxin 1 [Source:NCBI gene;Acc:101842659]	ENSMAUG00000001155	255.9	1.461	0.547	1.865	0.0622048	0.283548	0.0492165	0.085291	0.0581043	0.0581043	TRUE	0.603081	No
1120	ENSMAUG00000001156	101837983	Tinagl1	tubulointerstitial nephritis antigen like 1 [Source:NCBI gene;Acc:101837983]	ENSMAUG00000001156	3828.62	1.065	0.09	0.367	0.713752	0.848028	0.0405553	0.0632358	0.0434406	0.0434406	TRUE	0.690892	No
1121	ENSMAUG00000001157				ENSMAUG00000001157	0
1122	ENSMAUG00000001158	101829015	Plscr5	phospholipid scramblase family member 5 [Source:NCBI gene;Acc:101829015]	ENSMAUG00000001158	0.64	0.216	-2.208	-0.586	0.558148		6.95425	9.55273	8.49205	8.49205	TRUE	0.30974	No
1123	ENSMAUG00000001159		Homez	homeodomain leucine zipper-encoding gene [Source:MGI Symbol;Acc:MGI:2678023]	ENSMAUG00000001159	182.66	1.056	0.078	0.314	0.753292	0.871291	0.024632	0.0947679	0.0386185	0.0386185	TRUE	0.305705	No
1124	ENSMAUG00000001160	101832610	Mpdu1	mannose-P-dolichol utilization defect 1 [Source:NCBI gene;Acc:101832610]	ENSMAUG00000001160	3039.19	0.652	-0.617	-2.476	0.0132877	0.189923	0.0378246	0.0636461	0.0443718	0.0443718	TRUE	0.0768422	No
1125	ENSMAUG00000001161	101831333	Cdkn2d	cyclin dependent kinase inhibitor 2D [Source:NCBI gene;Acc:101831333]	ENSMAUG00000001161	1780.87	0.747	-0.421	-1.854	0.0637702	0.286126	0.0287709	0.0650523	0.0365726	0.0365726	TRUE	0.114225	No
1126	ENSMAUG00000001162	101823275	Aox2	aldehyde oxidase 2 [Source:NCBI gene;Acc:101823275]	ENSMAUG00000001162	16.46	1.627	0.703	1.025	0.305182	0.549052	0.232982	0.429022	0.286962	0.286962	TRUE	0.495835	No
1127	ENSMAUG00000001163	101843930		UDP-glucuronosyltransferase 2B17-like [Source:NCBI gene;Acc:101843930]	ENSMAUG00000001163	0
1128	ENSMAUG00000001164				ENSMAUG00000001164	1.54	1.102	0.14	0.051	0.95954		4.35028	3.98316	4.14636	4.14636	TRUE	0.0551202	No
1129	ENSMAUG00000001165	101838254	Rbp2	retinol binding protein 2 [Source:NCBI gene;Acc:101838254]	ENSMAUG00000001165	0.27	0.373	-1.424	-0.323	0.746604		1e-08	22.5425	12	12	TRUE	0.720642	No
1130	ENSMAUG00000001166	101828860	Hoxa6	homeobox A6 [Source:NCBI gene;Acc:101828860]	ENSMAUG00000001166	0
1131	ENSMAUG00000001167				ENSMAUG00000001167	641.01	0.819	-0.288	-1.457	0.14498	0.389382	0.0170164	0.0710915	0.0264492	0.0264492	TRUE	0.246586	No
1132	ENSMAUG00000001168				ENSMAUG00000001168	0.27	0.225	-2.15	-0.492	0.622765		1e-08	22.1599	12	12	TRUE	0.486611	No
1133	ENSMAUG00000001169	101826764	Rwdd4a	RWD domain containing 4 [Source:NCBI gene;Acc:101826764]	ENSMAUG00000001169	1730.3	1.053	0.074	0.415	0.678154	0.824723	0.0142215	0.0651515	0.022535	0.022535	TRUE	0.146922	No
1134	ENSMAUG00000001170	101840171	Gtdc1	glycosyltransferase like domain containing 1 [Source:NCBI gene;Acc:101840171]	ENSMAUG00000001170	689.28	0.966	-0.049	-0.179	0.858034	0.927781	0.0482215	0.0704307	0.0532448	0.0532448	TRUE	0.322565	No
1135	ENSMAUG00000001171	101834806	Zfp354c	zinc finger protein 879 [Source:NCBI gene;Acc:101834806]	ENSMAUG00000001171	18.22	1.794	0.843	1.181	0.237563	0.482054	0.285685	0.393604	0.314615	0.314615	TRUE	0.475624	No
1136	ENSMAUG00000001172	101827627	Aldh1a3	aldehyde dehydrogenase 1 family member A3 [Source:NCBI gene;Acc:101827627]	ENSMAUG00000001172	1681.58	1.221	0.288	0.922	0.356297	0.595727	0.0705518	0.0652528	0.0694932	0.0694932	TRUE	0.259005	No
1137	ENSMAUG00000001173	101827508	Pyurf	PIGY upstream reading frame [Source:NCBI gene;Acc:101827508]	ENSMAUG00000001173	1035.79	0.681	-0.554	-1.502	0.133222	0.375396	0.108232	0.0674953	0.0970229	0.0970229	TRUE	0.107874	No
1138	ENSMAUG00000001174	101843516	Atp8b2	ATPase phospholipid transporting 8B2 [Source:NCBI gene;Acc:101843516]	ENSMAUG00000001174	2323.78	1.262	0.336	1.421	0.155229	0.401164	0.0308977	0.0642588	0.0397404	0.0397404	TRUE	0.415822	No
1139	ENSMAUG00000001175		Mtbp	Mdm2, transformed 3T3 cell double minute p53 binding protein [Source:MGI Symbol;Acc:MGI:2146005]	ENSMAUG00000001175	261.91	1.449	0.535	1.406	0.159605	0.405777	0.103888	0.0847481	0.100134	0.100134	TRUE	0.232952	No
1140	ENSMAUG00000001176				ENSMAUG00000001176	20.94	0.548	-0.867	-0.817	0.414021	0.641608	0.990032	0.350436	0.763859	0.763859	TRUE	5.5456	No
1141	ENSMAUG00000001177	101831761	Pmepa1	prostate transmembrane protein, androgen induced 1 [Source:NCBI gene;Acc:101831761]	ENSMAUG00000001177	3025.03	0.775	-0.368	-1.558	0.119239	0.358782	0.0322523	0.0636555	0.0399895	0.0399895	TRUE	0.36127	No
1142	ENSMAUG00000001178	101836790		monocarboxylate transporter 5-like [Source:NCBI gene;Acc:101836790]	ENSMAUG00000001178	0
1143	ENSMAUG00000001179		Nav1	neuron navigator 1 [Source:MGI Symbol;Acc:MGI:2183683]	ENSMAUG00000001179	1398.58	0.784	-0.35	-1.119	0.263248	0.506569	0.071543	0.0659806	0.0700374	0.0700374	TRUE	1.50522	No
1144	ENSMAUG00000001180	101828290	Sparcl1	SPARC like 1 [Source:NCBI gene;Acc:101828290]	ENSMAUG00000001180	16455	1.45	0.536	1.509	0.131228	0.372656	0.0852795	0.0620236	0.090788	0.090788	TRUE	0.303988	No
1145	ENSMAUG00000001181	101834385	Fyb	FYN binding protein 1 [Source:NCBI gene;Acc:101834385]	ENSMAUG00000001181	2014.21	1.258	0.331	0.844	0.398719	0.630125	0.128375	0.0646588	0.110079	0.110079	TRUE	0.151948	No
1146	ENSMAUG00000001182	101823747	Usp30	ubiquitin specific peptidase 30 [Source:NCBI gene;Acc:101823747]	ENSMAUG00000001182	886.39	0.947	-0.079	-0.514	0.606979	0.782659	0.00731372	0.0684794	0.0159857	0.0159857	TRUE	0.166532	No
1147	ENSMAUG00000001183		Mkrn1	makorin, ring finger protein, 1 [Source:MGI Symbol;Acc:MGI:1859353]	ENSMAUG00000001183	1254.08	0.882	-0.181	-1.255	0.209465	0.457075	0.00578341	0.0664789	0.0141344	0.0141344	TRUE	0.100521	No
1148	ENSMAUG00000001184	101828555	Zdhhc20	zinc finger DHHC-type palmitoyltransferase 20 [Source:NCBI gene;Acc:101828555]	ENSMAUG00000001184	294.08	0.945	-0.081	-0.213	0.831066	0.915033	0.108249	0.0822225	0.101232	0.101232	TRUE	0.267427	No
1149	ENSMAUG00000001185	101836911	Vcp	valosin containing protein [Source:NCBI gene;Acc:101836911]	ENSMAUG00000001185	17890.6	1.156	0.209	1.459	0.14449	0.388974	0.00774176	0.0619941	0.014681	0.014681	TRUE	0.130904	No
1150	ENSMAUG00000001186				ENSMAUG00000001186	16331.4	1.12	0.164	0.809	0.418639	0.645271	0.0182065	0.0620264	0.0294118	0.0294118	TRUE	0.416265	No
1151	ENSMAUG00000001187	101833756	Necab2	N-terminal EF-hand calcium binding protein 2 [Source:NCBI gene;Acc:101833756]	ENSMAUG00000001187	20.28	1.242	0.312	0.531	0.595737	0.776184	0.143424	0.359848	0.201583	0.201583	TRUE	0.424034	No
1152	ENSMAUG00000001188	101838312	Fxr1	FMR1 autosomal homolog 1 [Source:NCBI gene;Acc:101838312]	ENSMAUG00000001188	2682.27	1.035	0.05	0.209	0.834178	0.916873	0.0347771	0.063911	0.040786	0.040786	TRUE	0.831824	No
1153	ENSMAUG00000001189	101841710	Ddr2	discoidin domain receptor tyrosine kinase 2 [Source:NCBI gene;Acc:101841710]	ENSMAUG00000001189	477.61	1.38	0.464	1.228	0.219631	0.465401	0.111532	0.0743194	0.101372	0.101372	TRUE	0.26519	No
1154	ENSMAUG00000001190	101840496	Grm5	glutamate metabotropic receptor 5 [Source:NCBI gene;Acc:101840496]	ENSMAUG00000001190	3.4	0.855	-0.225	-0.147	0.883227		1.37376	1.83945	1.50029	1.50029	TRUE	0.35775	No
1155	ENSMAUG00000001191	101825645	Cbll1	Cbl proto-oncogene like 1 [Source:NCBI gene;Acc:101825645]	ENSMAUG00000001191	242.74	1.258	0.332	1.103	0.270183	0.513724	0.0515675	0.0865727	0.0611585	0.0611585	TRUE	0.311757	No
1156	ENSMAUG00000001192	101823018	Tdrd6	tudor domain containing 6 [Source:NCBI gene;Acc:101823018]	ENSMAUG00000001192	1.37	0.471	-1.086	-0.588	0.556461		0.414342	4.4885	1.7822	1.7822	TRUE	0.192401	No
1157	ENSMAUG00000001193	101838185	Ptpdc1	protein tyrosine phosphatase domain containing 1 [Source:NCBI gene;Acc:101838185]	ENSMAUG00000001193	323.48	0.996	-0.005	-0.027	0.978151	0.989963	0.011799	0.0803534	0.0239027	0.0239027	TRUE	0.247534	No
1158	ENSMAUG00000001194	101830896	Myrfl	myelin regulatory factor like [Source:NCBI gene;Acc:101830896]	ENSMAUG00000001194	3.4	1.134	0.182	0.166	0.867826		1e-08	1.8398	0.632585	0.632585	TRUE	0.163456	No
1159	ENSMAUG00000001195		Myo5a	myosin VA [Source:MGI Symbol;Acc:MGI:105976]	ENSMAUG00000001195	531.15	1.567	0.648	1.54	0.12354	0.363124	0.147208	0.073043	0.125617	0.125617	TRUE	0.238043	No
1160	ENSMAUG00000001196		Pxylp1	2-phosphoxylose phosphatase 1 [Source:MGI Symbol;Acc:MGI:2442444]	ENSMAUG00000001196	556.84	1.095	0.131	0.661	0.508381	0.714168	0.0161686	0.0725177	0.0264331	0.0264331	TRUE	0.0973081	No
1161	ENSMAUG00000001197	101844120	Cilk1	ciliogenesis associated kinase 1 [Source:NCBI gene;Acc:101844120]	ENSMAUG00000001197	489.16	0.985	-0.022	-0.134	0.893242	0.946527	0.00679335	0.0740204	0.0172032	0.0172032	TRUE	0.115798	No
1162	ENSMAUG00000001198	101824804	Trpc4	transient receptor potential cation channel subfamily C member 4 [Source:NCBI gene;Acc:101824804]	ENSMAUG00000001198	3.54	2.298	1.201	1.063	0.287748		1e-08	1.77249	0.64863	0.64863	TRUE	0.370995	No
1163	ENSMAUG00000001199	101834534	Wdr25	WD repeat domain 25 [Source:NCBI gene;Acc:101834534]	ENSMAUG00000001199	1054.75	0.643	-0.637	-1.82	0.0688017	0.292814	0.100783	0.0673903	0.0874905	0.0874905	TRUE	0.442518	No
1164	ENSMAUG00000001200	101839205	Lrrc42	leucine rich repeat containing 42 [Source:NCBI gene;Acc:101839205]	ENSMAUG00000001200	1418.5	0.992	-0.011	-0.053	0.957847	0.979756	0.0254716	0.0659199	0.0332784	0.0332784	TRUE	0.423019	No
1165	ENSMAUG00000001201	101841947	Fam161b	FAM161 centrosomal protein B [Source:NCBI gene;Acc:101841947]	ENSMAUG00000001201	88.39	1.557	0.639	0.89	0.37322	0.608618	0.510958	0.130078	0.359246	0.359246	TRUE	0.256392	No
1166	ENSMAUG00000001202	101841669	Taf5l	TATA-box binding protein associated factor 5 like [Source:NCBI gene;Acc:101841669]	ENSMAUG00000001202	807.2	0.953	-0.07	-0.529	0.596483	0.776759	0.00309402	0.0691489	0.0112896	0.0112896	TRUE	0.050513	No
1167	ENSMAUG00000001203	101843419	Nphp4	nephrocystin 4 [Source:NCBI gene;Acc:101843419]	ENSMAUG00000001203	224.56	1.354	0.438	2.194	0.0282364	0.224736	0.00959147	0.0885896	0.0244619	0.0244619	TRUE	0.111064	No
1168	ENSMAUG00000001204				ENSMAUG00000001204	0
1169	ENSMAUG00000001205	101823573	Rnf44	ring finger protein 44 [Source:NCBI gene;Acc:101823573]	ENSMAUG00000001205	2266.12	1.097	0.134	0.426	0.670454	0.820324	0.0729193	0.064325	0.0707345	0.0707345	TRUE	0.148205	No
1170	ENSMAUG00000001206	101844114	Cenpi	centromere protein I [Source:NCBI gene;Acc:101844114]	ENSMAUG00000001206	126.63	0.924	-0.113	-0.197	0.843651	0.921528	0.285719	0.109417	0.231096	0.231096	TRUE	0.119677	No
1171	ENSMAUG00000001207	101836183	Rap2c	RAP2C, member of RAS oncogene family [Source:NCBI gene;Acc:101836183]	ENSMAUG00000001207	1966.38	0.828	-0.272	-1.006	0.314532	0.557738	0.0466077	0.0647319	0.0522381	0.0522381	TRUE	0.185575	No
1172	ENSMAUG00000001208	101824949	Trak2	trafficking kinesin protein 2 [Source:NCBI gene;Acc:101824949]	ENSMAUG00000001208	2464.3	0.94	-0.09	-0.511	0.609402	0.784378	0.0136132	0.0641104	0.0217842	0.0217842	TRUE	0.163455	No
1173	ENSMAUG00000001209	101833589	Gkn1	gastrokine 1 [Source:NCBI gene;Acc:101833589]	ENSMAUG00000001209	0.2	0.373	-1.424	-0.323	0.746605		1e-08	30.8068	12	12	TRUE	0.486614	No
1174	ENSMAUG00000001210	101831451	Hbegf	heparin binding EGF like growth factor [Source:NCBI gene;Acc:101831451]	ENSMAUG00000001210	837.11	1.493	0.578	2.591	0.00955873	0.176192	0.0242147	0.0688811	0.0345722	0.0345722	TRUE	0.472636	No
1175	ENSMAUG00000001211	101838679	Mex3b	mex-3 RNA binding family member B [Source:NCBI gene;Acc:101838679]	ENSMAUG00000001211	35.11	2.026	1.018	1.11	0.267121	0.51077	0.795684	0.233899	0.580478	0.580478	TRUE	1.98977	No
1176	ENSMAUG00000001212				ENSMAUG00000001212	0.06	1.414	0.499	0.113	0.909777		1e-08	95.8002	12	12	TRUE	0.185937	No
1177	ENSMAUG00000001213				ENSMAUG00000001213	0.28	1.281	0.357	0.082	0.934923		1e-08	21.9647	12	12	TRUE	0.509278	No
1178	ENSMAUG00000001214	101842093	BC048403	chromosome unknown C12orf66 homolog [Source:NCBI gene;Acc:101842093]	ENSMAUG00000001214	360.56	1.257	0.33	1.038	0.299474	0.542968	0.0646543	0.0784303	0.0703006	0.0703006	TRUE	0.156347	No
1179	ENSMAUG00000001215		Ift74	intraflagellar transport 74 [Source:MGI Symbol;Acc:MGI:1914944]	ENSMAUG00000001215	297.93	1.168	0.223	0.718	0.472497	0.686042	0.0614316	0.0819568	0.0663697	0.0663697	TRUE	0.689548	No
1180	ENSMAUG00000001216		Prkch	protein kinase C, eta [Source:MGI Symbol;Acc:MGI:97600]	ENSMAUG00000001216	1933.1	0.467	-1.098	-2.55	0.010777	0.178535	0.162547	0.0647848	0.133144	0.133144	TRUE	3.60647	No
1181	ENSMAUG00000001217		Adh5	alcohol dehydrogenase 5 (class III), chi polypeptide [Source:MGI Symbol;Acc:MGI:87929]	ENSMAUG00000001217	2157.4	1.224	0.292	1.066	0.286237	0.530923	0.0500941	0.0644595	0.0534042	0.0534042	TRUE	0.888088	No
1182	ENSMAUG00000001218	101827578	Tbrg1	transforming growth factor beta regulator 1 [Source:NCBI gene;Acc:101827578]	ENSMAUG00000001218	1890.1	0.914	-0.129	-0.937	0.348631	0.589853	0.00572218	0.064856	0.0131489	0.0131489	TRUE	0.0884114	No
1183	ENSMAUG00000001219				ENSMAUG00000001219	80.67	0.265	-1.917	-2.308	0.0209955	0.207817	0.650373	0.136633	0.483292	0.483292	TRUE	2.82077	No
1184	ENSMAUG00000001220	101826883	Supt7l	SPT7 like, STAGA complex subunit gamma [Source:NCBI gene;Acc:101826883]	ENSMAUG00000001220	286.59	1.297	0.375	1.135	0.256333	0.500004	0.0705	0.0827599	0.0752667	0.0752667	TRUE	0.394968	No
1185	ENSMAUG00000001221		Abcb11	ATP-binding cassette, sub-family B (MDR/TAP), member 11 [Source:MGI Symbol;Acc:MGI:1351619]	ENSMAUG00000001221	3.57	0.245	-2.03	-1.43	0.152791		0.847909	1.75548	1.16757	1.16757	TRUE	0.270252	No
1186	ENSMAUG00000001222		Stab1	stabilin 1 [Source:MGI Symbol;Acc:MGI:2178742]	ENSMAUG00000001222	1123.35	1.122	0.166	0.514	0.607156	0.782659	0.080926	0.0670401	0.073778	0.073778	TRUE	0.466161	No
1187	ENSMAUG00000001223				ENSMAUG00000001223	0.27	2.322	1.215	0.277	0.781538		1e-08	22.8403	12	12	TRUE	0.467346	No
1188	ENSMAUG00000001224		Prr30	proline rich 30 [Source:MGI Symbol;Acc:MGI:1923877]	ENSMAUG00000001224	0
1189	ENSMAUG00000001225	101823362	Zg16	zymogen granule protein 16 [Source:NCBI gene;Acc:101823362]	ENSMAUG00000001225	4.24	0.02	-5.656	-3.679	0.000234016	0.0462342	0.0654144	1.48829	0.626146	0.626146	TRUE	0.211533	No
1190	ENSMAUG00000001226		Olfr934	olfactory receptor 934 [Source:MGI Symbol;Acc:MGI:3030768]	ENSMAUG00000001226	0.09	1	0	0	1		1e-08	69.0957	12	12	TRUE	0.263863	No
1191	ENSMAUG00000001227	101833523	Tm4sf1	transmembrane 4 L six family member 1 [Source:NCBI gene;Acc:101833523]	ENSMAUG00000001227	1838.21	1.731	0.792	1.598	0.110074	0.349629	0.229597	0.0649463	0.176306	0.176306	TRUE	2.69432	No
1192	ENSMAUG00000001228				ENSMAUG00000001228	5240.27	1.295	0.372	1.253	0.210097	0.457628	0.0564123	0.0628103	0.0634491	0.0634491	TRUE	0.174494	No
1193	ENSMAUG00000001229	101838924	Ppip5k1	diphosphoinositol pentakisphosphate kinase 1 [Source:NCBI gene;Acc:101838924]	ENSMAUG00000001229	1182.91	1.299	0.377	1.762	0.0781447	0.305234	0.0245621	0.066769	0.0322255	0.0322255	TRUE	0.259637	No
1194	ENSMAUG00000001230	101837653		complement C1r [Source:NCBI gene;Acc:101837653]	ENSMAUG00000001230	15434.8	1.006	0.009	0.05	0.960192	0.980802	0.0156109	0.0620479	0.0229669	0.0229669	TRUE	0.108126	No
1195	ENSMAUG00000001231		Tsks	testis-specific serine kinase substrate [Source:MGI Symbol;Acc:MGI:1347560]	ENSMAUG00000001231	1.38	0.935	-0.097	-0.048	0.961649		1e-08	4.44364	1.85356	1.85356	TRUE	0.717899	No
1196	ENSMAUG00000001232	101831814	Atp6ap1l	ATPase H+ transporting accessory protein 1 like [Source:NCBI gene;Acc:101831814]	ENSMAUG00000001232	2.75	0.424	-1.239	-0.849	0.3958		0.685847	2.2616	1.08228	1.08228	TRUE	0.43519	No
1197	ENSMAUG00000001233	101837914	Mettl15	methyltransferase like 15 [Source:NCBI gene;Acc:101837914]	ENSMAUG00000001233	252.75	0.668	-0.582	-1.885	0.0594578	0.278473	0.0602651	0.0855853	0.0645243	0.0645243	TRUE	0.342124	No
1198	ENSMAUG00000001234	101825781	Npdc1	neural proliferation, differentiation and control 1 [Source:NCBI gene;Acc:101825781]	ENSMAUG00000001234	2849.9	0.75	-0.414	-1.403	0.160521	0.406731	0.059583	0.0637783	0.0624159	0.0624159	TRUE	0.0844963	No
1199	ENSMAUG00000001235	101823723	Plcd3	phospholipase C delta 3 [Source:NCBI gene;Acc:101823723]	ENSMAUG00000001235	262.31	0.986	-0.021	-0.083	0.933728	0.967465	0.0282587	0.0847138	0.0405468	0.0405468	TRUE	0.344424	No
1200	ENSMAUG00000001236				ENSMAUG00000001236	0.08	1.414	0.499	0.113	0.909777		1e-08	72.1481	12	12	TRUE	0.328905	No
1201	ENSMAUG00000001237	101841212	Srp72	signal recognition particle 72 [Source:NCBI gene;Acc:101841212]	ENSMAUG00000001237	3182.75	1.149	0.2	0.867	0.385975	0.619013	0.0279327	0.0635564	0.0380808	0.0380808	TRUE	0.565142	No
1202	ENSMAUG00000001238	101843607	Crlf3	cytokine receptor like factor 3 [Source:NCBI gene;Acc:101843607]	ENSMAUG00000001238	687.46	1.356	0.44	1.389	0.164878	0.410639	0.0743001	0.0704539	0.0707344	0.0707344	TRUE	1.33863	No
1203	ENSMAUG00000001239	101825499	Cdk20	cyclin dependent kinase 20 [Source:NCBI gene;Acc:101825499]	ENSMAUG00000001239	977.34	1.032	0.046	0.42	0.67419	0.822417	0.000266941	0.0678445	0.00748154	0.00748154	TRUE	0.0188519	No
1204	ENSMAUG00000001240		Asap2	ArfGAP with SH3 domain, ankyrin repeat and PH domain 2 [Source:MGI Symbol;Acc:MGI:2685438]	ENSMAUG00000001240	808.03	0.702	-0.51	-1.221	0.222273	0.467359	0.154028	0.0691412	0.12456	0.12456	TRUE	0.475776	No
1205	ENSMAUG00000001241	101822631	Lpcat3	lysophosphatidylcholine acyltransferase 3 [Source:NCBI gene;Acc:101822631]	ENSMAUG00000001241	2552.78	1.014	0.021	0.117	0.906708	0.953933	0.0129557	0.0640253	0.0219161	0.0219161	TRUE	0.116415	No
1206	ENSMAUG00000001242	101835713	Zmynd19	zinc finger MYND-type containing 19 [Source:NCBI gene;Acc:101835713]	ENSMAUG00000001242	905.81	1.05	0.07	0.429	0.668201	0.819282	0.00941711	0.0683332	0.0182277	0.0182277	TRUE	0.103671	No
1207	ENSMAUG00000001243				ENSMAUG00000001243	134.27	0.49	-1.029	-1.793	0.0730524	0.297792	0.284777	0.106702	0.230412	0.230412	TRUE	2.6097	No
1208	ENSMAUG00000001244				ENSMAUG00000001244	0
1209	ENSMAUG00000001245		Enpp3	ectonucleotide pyrophosphatase/phosphodiesterase 3 [Source:MGI Symbol;Acc:MGI:2143702]	ENSMAUG00000001245	244.21	1.522	0.606	2.257	0.0240055	0.217326	0.0360265	0.0864228	0.0469985	0.0469985	TRUE	0.360851	No
1210	ENSMAUG00000001246	101841438	Tcerg1	transcription elongation regulator 1 [Source:NCBI gene;Acc:101841438]	ENSMAUG00000001246	2766.46	0.943	-0.084	-0.688	0.491281	0.700906	0.00346623	0.0638423	0.0103772	0.0103772	TRUE	0.0832787	No
1211	ENSMAUG00000001247				ENSMAUG00000001247	25.5	0.836	-0.258	-0.604	0.545767	0.742004	0.0263305	0.298848	0.0922113	0.0922113	TRUE	0.621381	No
1212	ENSMAUG00000001248	101827612	5430427O19Rik	chromosome unknown CXorf21 homolog [Source:NCBI gene;Acc:101827612]	ENSMAUG00000001248	248.33	1.163	0.218	0.635	0.525643	0.727045	0.0782993	0.0860113	0.0803089	0.0803089	TRUE	1.11906	No
1213	ENSMAUG00000001249	101844532	Dbndd2	dysbindin domain-containing protein 2-like [Source:NCBI gene;Acc:101844532]	ENSMAUG00000001249	51.94	1.236	0.305	0.732	0.463926	0.679911	0.0815125	0.178109	0.10548	0.10548	TRUE	1.22521	No
1214	ENSMAUG00000001250	101840262	Bves	blood vessel epicardial substance [Source:NCBI gene;Acc:101840262]	ENSMAUG00000001250	68.08	1.736	0.796	1.716	0.0862432	0.31658	0.137153	0.150489	0.140619	0.140619	TRUE	0.293238	No
1215	ENSMAUG00000001251	101827729	Ssr1	signal sequence receptor subunit 1 [Source:NCBI gene;Acc:101827729]	ENSMAUG00000001251	1524.44	1.117	0.159	0.656	0.51181	0.717178	0.0331605	0.0656235	0.0417057	0.0417057	TRUE	0.280655	No
1216	ENSMAUG00000001252		Odf2l	outer dense fiber of sperm tails 2-like [Source:MGI Symbol;Acc:MGI:1098600]	ENSMAUG00000001252	225.8	2.016	1.011	2.014	0.043998	0.255728	0.216996	0.0884412	0.177126	0.177126	TRUE	4.43633	No
1217	ENSMAUG00000001253	101837939	Bdkrb2	bradykinin receptor B2 [Source:NCBI gene;Acc:101837939]	ENSMAUG00000001253	152.34	0.738	-0.439	-1.514	0.130028	0.371334	0.0409349	0.101358	0.0546026	0.0546026	TRUE	0.455363	No
1218	ENSMAUG00000001254	101832556	Fam222b	family with sequence similarity 222 member B [Source:NCBI gene;Acc:101832556]	ENSMAUG00000001254	784.89	0.711	-0.493	-2.9	0.00372614	0.136866	0.0103086	0.0693618	0.0194858	0.0194858	TRUE	0.210418	No
1219	ENSMAUG00000001255	101825966	Knstrn	kinetochore localized astrin (SPAG5) binding protein [Source:NCBI gene;Acc:101825966]	ENSMAUG00000001255	116.01	1.634	0.709	2.013	0.0441167	0.25583	0.0658874	0.113792	0.0792049	0.0792049	TRUE	0.266729	No
1220	ENSMAUG00000001256	101830730	Steap2	STEAP2 metalloreductase [Source:NCBI gene;Acc:101830730]	ENSMAUG00000001256	84.88	1.811	0.856	2.26	0.0238369	0.216485	0.0728279	0.132912	0.0901759	0.0901759	TRUE	0.146475	No
1221	ENSMAUG00000001257				ENSMAUG00000001257	0
1222	ENSMAUG00000001258				ENSMAUG00000001258	311.08	0.834	-0.262	-0.954	0.340018	0.582057	0.0417109	0.0810985	0.0510623	0.0510623	TRUE	0.265539	No
1223	ENSMAUG00000001259	106021429	Cebpzos	CEBPZ opposite strand [Source:NCBI gene;Acc:106021429]	ENSMAUG00000001259	582.62	0.592	-0.755	-2.57	0.0101604	0.176298	0.060037	0.0720371	0.0602256	0.0602256	TRUE	0.384681	No
1224	ENSMAUG00000001260				ENSMAUG00000001260	7.4	0.444	-1.17	-1.572	0.115998	0.35679	1e-08	0.879231	0.220569	0.220569	TRUE	0.0960264	No
1225	ENSMAUG00000001261	101825033	Apbb1	amyloid beta precursor protein binding family B member 1 [Source:NCBI gene;Acc:101825033]	ENSMAUG00000001261	1001.84	0.618	-0.694	-2.162	0.0306365	0.227618	0.0755506	0.0676931	0.0733923	0.0733923	TRUE	0.978233	No
1226	ENSMAUG00000001262	101834387	Icam5	intercellular adhesion molecule 5 [Source:NCBI gene;Acc:101834387]	ENSMAUG00000001262	33.26	0.979	-0.03	-0.061	0.951658	0.976307	0.111639	0.243479	0.146186	0.146186	TRUE	0.724843	No
1227	ENSMAUG00000001264	101832995	Gas2l2	growth arrest specific 2 like 2 [Source:NCBI gene;Acc:101832995]	ENSMAUG00000001264	94.74	0.963	-0.055	-0.162	0.871258	0.93477	0.0549692	0.125498	0.0729624	0.0729624	TRUE	0.17201	No
1228	ENSMAUG00000001265	101830709	Extl2	exostosin like glycosyltransferase 2 [Source:NCBI gene;Acc:101830709]	ENSMAUG00000001265	744.57	0.919	-0.122	-0.49	0.624452	0.793379	0.0366107	0.0697792	0.0436227	0.0436227	TRUE	0.524642	No
1229	ENSMAUG00000001266	101829784	Dtwd2	DTW domain containing 2 [Source:NCBI gene;Acc:101829784]	ENSMAUG00000001266	167.39	0.868	-0.205	-0.678	0.497644	0.706793	0.0476261	0.0977876	0.059802	0.059802	TRUE	0.138865	No
1230	ENSMAUG00000001267	101829509	Zfp839	zinc finger protein 839 [Source:NCBI gene;Acc:101829509]	ENSMAUG00000001267	122.19	0.795	-0.332	-1.449	0.147207	0.391752	0.00974985	0.111153	0.0299352	0.0299352	TRUE	0.227823	No
1231	ENSMAUG00000001268	101832383	Slamf1	signaling lymphocytic activation molecule family member 1 [Source:NCBI gene;Acc:101832383]	ENSMAUG00000001268	102.67	1.715	0.778	1.77	0.0767436	0.303098	0.130599	0.120567	0.127848	0.127848	TRUE	0.856621	No
1232	ENSMAUG00000001269				ENSMAUG00000001269	0.37	0.422	-1.244	-0.295	0.768202		1e-08	16.4632	11.0793	11.0793	TRUE	0.400615	No
1233	ENSMAUG00000001270	101823919	Mmp13	matrix metallopeptidase 13 [Source:NCBI gene;Acc:101823919]	ENSMAUG00000001270	268.01	2.006	1.005	2.332	0.0196811	0.204916	0.147253	0.0842234	0.12842	0.12842	TRUE	0.15005	No
1234	ENSMAUG00000001271				ENSMAUG00000001271	0.08	1	0	0	1		1e-08	74.4077	12	12	TRUE	0.147763	No
1235	ENSMAUG00000001272				ENSMAUG00000001272	108.87	0.964	-0.054	-0.113	0.910266	0.955558	0.168303	0.117212	0.153739	0.153739	TRUE	0.129323	No
1236	ENSMAUG00000001273	101837916	Ankrd29	ankyrin repeat domain 29 [Source:NCBI gene;Acc:101837916]	ENSMAUG00000001273	222.07	1.097	0.133	0.431	0.666171	0.817721	0.0562745	0.0888916	0.0641794	0.0641794	TRUE	0.180035	No
1237	ENSMAUG00000001274	101833399	Tmcc3	transmembrane and coiled-coil domain family 3 [Source:NCBI gene;Acc:101833399]	ENSMAUG00000001274	350.15	0.606	-0.724	-1.242	0.214418	0.461141	0.322557	0.0789291	0.242535	0.242535	TRUE	0.195971	No
1238	ENSMAUG00000001275	101827260	Gpr157	G protein-coupled receptor 157 [Source:NCBI gene;Acc:101827260]	ENSMAUG00000001275	77.1	1.579	0.659	1.153	0.248987	0.493356	0.261818	0.140101	0.223632	0.223632	TRUE	0.366417	No
1239	ENSMAUG00000001276	101840568	Efnb2	ephrin B2 [Source:NCBI gene;Acc:101840568]	ENSMAUG00000001276	2752.37	0.89	-0.168	-0.827	0.407988	0.637403	0.0221902	0.0638535	0.0292647	0.0292647	TRUE	0.180678	No
1240	ENSMAUG00000001277	101844560	Elovl5	ELOVL fatty acid elongase 5 [Source:NCBI gene;Acc:101844560]	ENSMAUG00000001277	5059.08	1.014	0.02	0.071	0.943682	0.972257	0.0569011	0.0628516	0.0583836	0.0583836	TRUE	0.139945	No
1241	ENSMAUG00000001278	101844093	Rai1	retinoic acid induced 1 [Source:NCBI gene;Acc:101844093]	ENSMAUG00000001278	779.94	1.663	0.734	1.713	0.0868004	0.317445	0.157774	0.0694107	0.13122	0.13122	TRUE	0.156127	No
1242	ENSMAUG00000001279	101844546	Wdr12	WD repeat domain 12 [Source:NCBI gene;Acc:101844546]	ENSMAUG00000001279	1494.55	1.034	0.049	0.337	0.735987	0.860959	0.00605266	0.0657029	0.0142518	0.0142518	TRUE	0.0941484	No
1243	ENSMAUG00000001280	101825889		cytochrome P450 2A8-like [Source:NCBI gene;Acc:101825889]	ENSMAUG00000001280	180.64	0.226	-2.145	-2.552	0.0107013	0.177807	0.724871	0.0951377	0.504587	0.504587	TRUE	0.0321864	No
1244	ENSMAUG00000001281	101827093	Slc36a4	solute carrier family 36 member 4 [Source:NCBI gene;Acc:101827093]	ENSMAUG00000001281	645.94	1.09	0.124	0.523	0.600718	0.77888	0.0310213	0.0710194	0.0391343	0.0391343	TRUE	0.394699	No
1245	ENSMAUG00000001282	101838160	Tedc2	tubulin epsilon and delta complex 2 [Source:NCBI gene;Acc:101838160]	ENSMAUG00000001282	245.09	0.84	-0.252	-0.905	0.365219	0.601822	0.0421013	0.0863333	0.0513333	0.0513333	TRUE	0.533078	No
1246	ENSMAUG00000001283	101824233	Adam24	disintegrin and metalloproteinase domain-containing protein 24-like [Source:NCBI gene;Acc:101824233]	ENSMAUG00000001283	0
1247	ENSMAUG00000001284	101840154	Rfesd	Rieske Fe-S domain containing [Source:NCBI gene;Acc:101840154]	ENSMAUG00000001284	336.31	0.963	-0.055	-0.254	0.799722	0.897853	0.0186719	0.0796401	0.0302047	0.0302047	TRUE	0.331551	No
1248	ENSMAUG00000001285		Phka2	phosphorylase kinase alpha 2 [Source:MGI Symbol;Acc:MGI:97577]	ENSMAUG00000001285	492.51	1.258	0.331	2.01	0.0443787	0.256244	0.00706501	0.0739363	0.0174302	0.0174302	TRUE	0.0717628	No
1249	ENSMAUG00000001286	101823001	Ythdc1	YTH domain containing 1 [Source:NCBI gene;Acc:101823001]	ENSMAUG00000001286	2767.5	0.735	-0.444	-1.957	0.0503935	0.266892	0.0274581	0.0638415	0.0368176	0.0368176	TRUE	0.124834	No
1250	ENSMAUG00000001287	101842581		prolactin-8A9-like [Source:NCBI gene;Acc:101842581]	ENSMAUG00000001287	0
1251	ENSMAUG00000001288		Zfp169	zinc finger protein 169 [Source:MGI Symbol;Acc:MGI:1915161]	ENSMAUG00000001288	46.52	1.53	0.614	1.328	0.184198	0.430442	0.115364	0.191674	0.135905	0.135905	TRUE	0.242415	No
1252	ENSMAUG00000001289		Zfyve9	zinc finger, FYVE domain containing 9 [Source:MGI Symbol;Acc:MGI:2652838]	ENSMAUG00000001289	655.76	1.054	0.076	0.483	0.629243	0.79626	0.00662697	0.0708793	0.0165384	0.0165384	TRUE	0.0850375	No
1253	ENSMAUG00000001290	101838690	Ackr3	atypical chemokine receptor 3 [Source:NCBI gene;Acc:101838690]	ENSMAUG00000001290	1572.5	0.981	-0.028	-0.133	0.894549	0.947056	0.0232411	0.0655023	0.0310891	0.0310891	TRUE	0.10875	No
1254	ENSMAUG00000001291	101841752		Mesocricetus auratus cytochrome P450 2C27-like (LOC101841752), mRNA. [Source:RefSeq mRNA;Acc:NM_001281575]	ENSMAUG00000001291	0.91	0.455	-1.137	-0.471	0.637583		1e-08	6.74332	3.45089	3.45089	TRUE	0.159947	No
1255	ENSMAUG00000001291	101831088		Mesocricetus auratus cytochrome P450 2C27-like (LOC101841752), mRNA. [Source:RefSeq mRNA;Acc:NM_001281575]	ENSMAUG00000001291	0.91	0.455	-1.137	-0.471	0.637583		1e-08	6.74332	3.45089	3.45089	TRUE	0.159947	No
1256	ENSMAUG00000001291	101830378		Mesocricetus auratus cytochrome P450 2C27-like (LOC101841752), mRNA. [Source:RefSeq mRNA;Acc:NM_001281575]	ENSMAUG00000001291	0.91	0.455	-1.137	-0.471	0.637583		1e-08	6.74332	3.45089	3.45089	TRUE	0.159947	No
1257	ENSMAUG00000001292	101832884	Naglu	N-acetyl-alpha-glucosaminidase [Source:NCBI gene;Acc:101832884]	ENSMAUG00000001292	1655.83	0.869	-0.203	-0.993	0.320785	0.563622	0.020393	0.0653087	0.0295737	0.0295737	TRUE	0.120048	No
1258	ENSMAUG00000001293	101826935	Frmd7	FERM domain containing 7 [Source:NCBI gene;Acc:101826935]	ENSMAUG00000001293	0.7	1.116	0.158	0.043	0.966049		8.55828	8.68551	8.6335	8.6335	TRUE	0.948449	No
1259	ENSMAUG00000001294	101829125	Jade3	jade family PHD finger 3 [Source:NCBI gene;Acc:101829125]	ENSMAUG00000001294	162.11	2.026	1.018	2.529	0.0114357	0.181593	0.115194	0.0989651	0.11006	0.11006	TRUE	0.412233	No
1260	ENSMAUG00000001295				ENSMAUG00000001295	6.77	1.254	0.327	0.426	0.670046	0.820048	1e-08	0.955084	0.265358	0.265358	TRUE	0.115969	No
1261	ENSMAUG00000001296	101823020	Erh	ERH mRNA splicing and mitosis factor [Source:NCBI gene;Acc:101823020]	ENSMAUG00000001296	2814.1	0.743	-0.429	-1.808	0.0705727	0.295365	0.0343818	0.0638053	0.0401855	0.0401855	TRUE	0.446626	No
1262	ENSMAUG00000001297	101832979	Entpd6	ectonucleoside triphosphate diphosphohydrolase 6 [Source:NCBI gene;Acc:101832979]	ENSMAUG00000001297	448.89	1.006	0.008	0.048	0.961524	0.981491	0.00887008	0.0751296	0.0194863	0.0194863	TRUE	0.086069	No
1263	ENSMAUG00000001298				ENSMAUG00000001298	257.08	0.699	-0.517	-1.431	0.152569	0.398462	0.0928631	0.0851826	0.0907735	0.0907735	TRUE	0.0848882	No
1264	ENSMAUG00000001299	101836532	Vcpkmt	valosin containing protein lysine methyltransferase [Source:NCBI gene;Acc:101836532]	ENSMAUG00000001299	880.34	0.946	-0.08	-0.482	0.630025	0.796483	0.00952396	0.0685263	0.0185508	0.0185508	TRUE	0.15731	No
1265	ENSMAUG00000001300	101824564	Plcg1	phospholipase C gamma 1 [Source:NCBI gene;Acc:101824564]	ENSMAUG00000001300	3769.65	0.96	-0.059	-0.336	0.736725	0.861483	0.0142021	0.0632605	0.0219657	0.0219657	TRUE	0.138318	No
1266	ENSMAUG00000001301	101827313	Ppp4r3a	protein phosphatase 4 regulatory subunit 3A [Source:NCBI gene;Acc:101827313]	ENSMAUG00000001301	3970.19	1.012	0.017	0.117	0.906896	0.953999	0.00681583	0.0631795	0.0146888	0.0146888	TRUE	0.106796	No
1267	ENSMAUG00000001302	101835087	Tas1r3	taste 1 receptor member 3 [Source:NCBI gene;Acc:101835087]	ENSMAUG00000001302	5.73	0.91	-0.137	-0.15	0.880824	0.939748	0.0863029	1.11683	0.408093	0.408093	TRUE	0.153961	No
1268	ENSMAUG00000001303	101842501	Ugt2a3	UDP-glucuronosyltransferase 2A3 [Source:NCBI gene;Acc:101842501]	ENSMAUG00000001303	0.23	1.414	0.499	0.113	0.909779		1e-08	26.838	12	12	TRUE	0.486767	No
1269	ENSMAUG00000001304	101831412	Gnat2	G protein subunit alpha transducin 2 [Source:NCBI gene;Acc:101831412]	ENSMAUG00000001304	2.69	2.38	1.251	0.762	0.445807		0.781806	2.30752	1.20333	1.20333	TRUE	0.0376227	No
1270	ENSMAUG00000001305				ENSMAUG00000001305	19.81	3.312	1.728	1.718	0.0858013	0.316108	0.847145	0.366901	0.666668	0.666668	TRUE	1.06228	No
1271	ENSMAUG00000001306	101841226	9930104L06Rik	chromosome unknown C1orf109 homolog [Source:NCBI gene;Acc:101841226]	ENSMAUG00000001306	76.66	1.332	0.414	0.993	0.320612	0.563521	0.097872	0.140547	0.110425	0.110425	TRUE	0.445459	No
1272	ENSMAUG00000001307	101831644	Mlc1	modulator of VRAC current 1 [Source:NCBI gene;Acc:101831644]	ENSMAUG00000001307	4.03	5.66	2.501	1.849	0.0643958	0.287042	0.50229	1.56129	0.804774	0.804774	TRUE	1.43292	No
1273	ENSMAUG00000001308	101839142	Med13l	mediator complex subunit 13L [Source:NCBI gene;Acc:101839142]	ENSMAUG00000001308	2922.32	0.798	-0.326	-1.276	0.202063	0.449586	0.0422121	0.0637257	0.0466832	0.0466832	TRUE	0.139872	No
1274	ENSMAUG00000001309		Prkcg	protein kinase C, gamma [Source:MGI Symbol;Acc:MGI:97597]	ENSMAUG00000001309	49.47	1.087	0.12	0.275	0.783565	0.88879	0.0963184	0.183918	0.118353	0.118353	TRUE	1.2076	No
1275	ENSMAUG00000001310	101831688	Pglyrp3	peptidoglycan recognition protein 3 [Source:NCBI gene;Acc:101831688]	ENSMAUG00000001310	11.3	1.859	0.895	1.167	0.243368	0.487707	0.251057	0.596918	0.356206	0.356206	TRUE	2.17786	No
1276	ENSMAUG00000001311				ENSMAUG00000001311	0.38	1	0	0	1		12	15.8155	12	12	TRUE	0.487136	No
1277	ENSMAUG00000001312				ENSMAUG00000001312	0.23	0.157	-2.668	-0.614	0.539375		12	26.2527	12	12	TRUE	0.720616	No
1278	ENSMAUG00000001313		Pkd1l3	polycystic kidney disease 1 like 3 [Source:MGI Symbol;Acc:MGI:2664670]	ENSMAUG00000001313	2.26	2.287	1.193	0.712	0.476614		0.664178	2.73612	1.35287	1.35287	TRUE	0.501521	No
1279	ENSMAUG00000001314				ENSMAUG00000001314	0
1280	ENSMAUG00000001315		Disc1	disrupted in schizophrenia 1 [Source:MGI Symbol;Acc:MGI:2447658]	ENSMAUG00000001315	369.52	0.643	-0.636	-1.174	0.240529	0.485151	0.271127	0.0780235	0.209244	0.209244	TRUE	1.39129	No
1281	ENSMAUG00000001316	101836456	C2cd4a	C2 calcium-dependent domain-containing protein 4A [Source:NCBI gene;Acc:101836456]	ENSMAUG00000001316	3.97	1.622	0.698	0.639	0.522525	0.724617	0.26778	1.58686	0.632234	0.632234	TRUE	0.54658	No
1282	ENSMAUG00000001317	101843855		reticulon 4 [Source:NCBI gene;Acc:101843855]	ENSMAUG00000001317	9655.71	0.818	-0.29	-1.369	0.171026	0.418099	0.0248206	0.0622825	0.0321514	0.0321514	TRUE	0.0946141	No
1283	ENSMAUG00000001318	101835793		melanoma-associated antigen B4-like [Source:NCBI gene;Acc:101835793]	ENSMAUG00000001318	0
1284	ENSMAUG00000001319	101828739	Pik3cd	phosphatidylinositol-4,5-bisphosphate 3-kinase catalytic subunit delta [Source:NCBI gene;Acc:101828739]	ENSMAUG00000001319	4338	1.204	0.268	1.145	0.252259	0.496351	0.0329248	0.0630503	0.0392159	0.0392159	TRUE	0.369995	No
1285	ENSMAUG00000001320	101825342	Ndp	norrin cystine knot growth factor NDP [Source:NCBI gene;Acc:101825342]	ENSMAUG00000001320	23	1.658	0.729	0.951	0.341605	0.582922	0.386517	0.324578	0.363231	0.363231	TRUE	0.215801	No
1286	ENSMAUG00000001321	101840505	Dok6	docking protein 6 [Source:NCBI gene;Acc:101840505]	ENSMAUG00000001321	6.76	0.892	-0.164	-0.179	0.858312	0.927856	0.233098	0.956229	0.43189	0.43189	TRUE	0.187653	No
1287	ENSMAUG00000001322	101832676	Tollip	toll interacting protein [Source:NCBI gene;Acc:101832676]	ENSMAUG00000001322	5363.26	0.778	-0.362	-2.305	0.0211857	0.207817	0.00993085	0.0627838	0.0176316	0.0176316	TRUE	0.129946	No
1288	ENSMAUG00000001323		Traf5	TNF receptor-associated factor 5 [Source:MGI Symbol;Acc:MGI:107548]	ENSMAUG00000001323	794.76	0.807	-0.31	-1.269	0.204425	0.452113	0.0359887	0.0692662	0.0417007	0.0417007	TRUE	0.504788	No
1289	ENSMAUG00000001324	101826964	Tbcc	tubulin folding cofactor C [Source:NCBI gene;Acc:101826964]	ENSMAUG00000001324	810.96	0.97	-0.044	-0.17	0.864876	0.931102	0.0419252	0.0691141	0.0478345	0.0478345	TRUE	0.109258	No
1290	ENSMAUG00000001325		Znhit1	zinc finger, HIT domain containing 1 [Source:MGI Symbol;Acc:MGI:1917353]	ENSMAUG00000001325	1562.26	0.481	-1.057	-2.586	0.00970778	0.176298	0.139516	0.0655275	0.119785	0.119785	TRUE	0.196275	No
1291	ENSMAUG00000001326		Fbh1	F-box DNA helicase 1 [Source:MGI Symbol;Acc:MGI:1354699]	ENSMAUG00000001326	1607.41	1.247	0.318	1.637	0.101693	0.339207	0.017428	0.0654187	0.0265848	0.0265848	TRUE	0.277547	No
1292	ENSMAUG00000001327	101834515	Dnajc18	DnaJ heat shock protein family (Hsp40) member C18 [Source:NCBI gene;Acc:101834515]	ENSMAUG00000001327	256.87	0.94	-0.089	-0.256	0.797835	0.897062	0.0829565	0.0852021	0.0835014	0.0835014	TRUE	0.196709	No
1293	ENSMAUG00000001328	101839572	Cdh4	cadherin 4 [Source:NCBI gene;Acc:101839572]	ENSMAUG00000001328	75.78	0.726	-0.463	-1.251	0.210957	0.458156	0.0704337	0.141466	0.0875172	0.0875172	TRUE	1.07013	No
1294	ENSMAUG00000001329		Glra1	glycine receptor, alpha 1 subunit [Source:MGI Symbol;Acc:MGI:95747]	ENSMAUG00000001329	0.64	5.232	2.387	0.898	0.368977		1e-08	9.51701	3.70942	3.70942	TRUE	0.0390279	No
1295	ENSMAUG00000001330				ENSMAUG00000001330	27.01	1.546	0.628	0.794	0.427139	0.651349	0.47623	0.285614	0.42106	0.42106	TRUE	0.140495	No
1296	ENSMAUG00000001331	101837906	Ide	insulin degrading enzyme [Source:NCBI gene;Acc:101837906]	ENSMAUG00000001331	1813.5	1.141	0.191	1.42	0.155595	0.401562	0.00485266	0.0649912	0.0124375	0.0124375	TRUE	0.0872154	No
1297	ENSMAUG00000001332	101825989		PC-esterase domain-containing protein 1B [Source:NCBI gene;Acc:101825989]	ENSMAUG00000001332	0
1298	ENSMAUG00000001333	101835006	Lbx2	ladybird homeobox 2 [Source:NCBI gene;Acc:101835006]	ENSMAUG00000001333	0
1299	ENSMAUG00000001334	101838424	Srgap2	SLIT-ROBO Rho GTPase activating protein 2 [Source:NCBI gene;Acc:101838424]	ENSMAUG00000001334	5617.4	0.849	-0.236	-1.189	0.234382	0.478157	0.0221391	0.0627328	0.0281054	0.0281054	TRUE	0.468368	No
1300	ENSMAUG00000001335		Ushbp1	USH1 protein network component harmonin binding protein 1 [Source:MGI Symbol;Acc:MGI:1922920]	ENSMAUG00000001335	2133.73	0.98	-0.029	-0.108	0.913862	0.957025	0.0530693	0.0644906	0.0531195	0.0531195	TRUE	0.410475	No
1301	ENSMAUG00000001336				ENSMAUG00000001336	1.81	0.374	-1.419	-0.835	0.40364		0.668046	3.40934	1.60595	1.60595	TRUE	0.412636	No
1302	ENSMAUG00000001337	101835652	Mast1	microtubule associated serine/threonine kinase 1 [Source:NCBI gene;Acc:101835652]	ENSMAUG00000001337	17.21	1.335	0.416	0.725	0.468395	0.682755	0.0996894	0.413106	0.180322	0.180322	TRUE	0.0981656	No
1303	ENSMAUG00000001338		Il17re	interleukin 17 receptor E [Source:MGI Symbol;Acc:MGI:1889371]	ENSMAUG00000001338	553.56	0.887	-0.172	-0.567	0.57043	0.759072	0.0621663	0.0725821	0.0647419	0.0647419	TRUE	0.337797	No
1304	ENSMAUG00000001339	101825323	Gmeb2	glucocorticoid modulatory element binding protein 2 [Source:NCBI gene;Acc:101825323]	ENSMAUG00000001339	1638.95	0.933	-0.1	-0.674	0.500192	0.708129	0.00741909	0.0653464	0.015229	0.015229	TRUE	0.0734247	No
1305	ENSMAUG00000001340	101825591	Olfr16	olfactory receptor 10J5 [Source:NCBI gene;Acc:101825591]	ENSMAUG00000001340	0
1306	ENSMAUG00000001341	101843569		septin-14-like [Source:NCBI gene;Acc:101843569]	ENSMAUG00000001341	0
1307	ENSMAUG00000001342	101831670	0610040J01Rik	chromosome unknown C4orf19 homolog [Source:NCBI gene;Acc:101831670]	ENSMAUG00000001342	732.08	1.023	0.033	0.14	0.888858	0.943794	0.0286848	0.0699177	0.0377997	0.0377997	TRUE	0.453231	No
1308	ENSMAUG00000001343	101838479	Sec16b	SEC16 homolog B, endoplasmic reticulum export factor [Source:NCBI gene;Acc:101838479]	ENSMAUG00000001343	12.01	2.334	1.223	1.811	0.0702162	0.294819	0.109968	0.565048	0.242161	0.242161	TRUE	0.298241	No
1309	ENSMAUG00000001344	101837449	Cyld	CYLD lysine 63 deubiquitinase [Source:NCBI gene;Acc:101837449]	ENSMAUG00000001344	2704.01	0.921	-0.118	-0.555	0.579214	0.765257	0.0251656	0.0638928	0.0323799	0.0323799	TRUE	0.204512	No
1310	ENSMAUG00000001345	101841909		myeloid cell nuclear differentiation antigen [Source:NCBI gene;Acc:101841909]	ENSMAUG00000001345	12758.2	1.9	0.926	1.716	0.0862164	0.31658	0.251199	0.0621301	0.209767	0.209767	TRUE	0.773635	No
1311	ENSMAUG00000001346		Kif11	kinesin family member 11 [Source:MGI Symbol;Acc:MGI:1098231]	ENSMAUG00000001346	404.75	2.338	1.225	2.385	0.0170963	0.197897	0.242868	0.0765989	0.187161	0.187161	TRUE	0.715195	No
1312	ENSMAUG00000001347	101838795	Cdc16	cell division cycle 16 [Source:NCBI gene;Acc:101838795]	ENSMAUG00000001347	3036.26	1.085	0.118	0.584	0.559284	0.751092	0.0214854	0.0636481	0.0291061	0.0291061	TRUE	0.374807	No
1313	ENSMAUG00000001348	101837807	Trim2	tripartite motif containing 2 [Source:NCBI gene;Acc:101837807]	ENSMAUG00000001348	686.69	0.955	-0.066	-0.332	0.740177	0.863259	0.01816	0.0704637	0.0274511	0.0274511	TRUE	0.372028	No
1314	ENSMAUG00000001349				ENSMAUG00000001349	212.14	0.916	-0.126	-0.513	0.608193	0.783358	0.0260906	0.0901659	0.0394937	0.0394937	TRUE	0.2925	No
1315	ENSMAUG00000001350	101823072	Gabre	gamma-aminobutyric acid type A receptor subunit epsilon [Source:NCBI gene;Acc:101823072]	ENSMAUG00000001350	84.95	1.721	0.783	1.409	0.158872	0.40493	0.244096	0.132854	0.209094	0.209094	TRUE	1.08342	No
1316	ENSMAUG00000001351	101831868	Nhlh1	nescient helix-loop-helix 1 [Source:NCBI gene;Acc:101831868]	ENSMAUG00000001351	1.84	1.603	0.68	0.325	0.744983		1.88131	3.34064	2.46305	2.46305	TRUE	0.229994	No
1317	ENSMAUG00000001352	101841505	Aplnr	apelin receptor [Source:NCBI gene;Acc:101841505]	ENSMAUG00000001352	999.85	0.806	-0.31	-1.249	0.211748	0.458927	0.0370985	0.0677051	0.0435402	0.0435402	TRUE	0.203636	No
1318	ENSMAUG00000001353	101842607	Ankrd45	ankyrin repeat domain 45 [Source:NCBI gene;Acc:101842607]	ENSMAUG00000001353	24.69	1.983	0.988	1.841	0.0656234	0.2885	0.104247	0.30658	0.161386	0.161386	TRUE	0.82853	No
1319	ENSMAUG00000001355	101827031		ADP-ribosylation factor-like protein 13A [Source:NCBI gene;Acc:101827031]	ENSMAUG00000001355	0
1320	ENSMAUG00000001356	101835790	Stoml2	stomatin like 2 [Source:NCBI gene;Acc:101835790]	ENSMAUG00000001356	1663.57	1.3	0.379	2.024	0.0429588	0.25398	0.0164204	0.0652917	0.0246219	0.0246219	TRUE	0.161904	No
1321	ENSMAUG00000001357		Rps6ka6	ribosomal protein S6 kinase polypeptide 6 [Source:MGI Symbol;Acc:MGI:1914321]	ENSMAUG00000001357	25.09	3.43	1.778	2.443	0.014563	0.192685	0.337779	0.302754	0.323895	0.323895	TRUE	0.402069	No
1322	ENSMAUG00000001358	101833895	Rnpc3	RNA binding region (RNP1, RRM) containing 3 [Source:NCBI gene;Acc:101833895]	ENSMAUG00000001358	796.44	0.977	-0.033	-0.13	0.896779	0.948288	0.0392029	0.0692501	0.0456779	0.0456779	TRUE	0.951158	No
1323	ENSMAUG00000001359	101836162	Olfr1030	olfactory receptor 1030 [Source:NCBI gene;Acc:101836162]	ENSMAUG00000001359	0
1324	ENSMAUG00000001360				ENSMAUG00000001360	713.37	2.336	1.224	2.709	0.00675725	0.16071	0.184419	0.0701344	0.145635	0.145635	TRUE	1.30722	No
1325	ENSMAUG00000001361	101835348	Rilpl1	Rab interacting lysosomal protein like 1 [Source:NCBI gene;Acc:101835348]	ENSMAUG00000001361	591.3	0.981	-0.028	-0.082	0.934924	0.967911	0.0924675	0.0718847	0.0839549	0.0839549	TRUE	1.47595	No
1326	ENSMAUG00000001362	101840658	Cse1l	chromosome segregation 1 like [Source:NCBI gene;Acc:101840658]	ENSMAUG00000001362	2136.06	1.334	0.415	1.698	0.0894372	0.321511	0.0336154	0.0644875	0.042598	0.042598	TRUE	0.337035	No
1327	ENSMAUG00000001363				ENSMAUG00000001363	398.24	1.276	0.352	0.841	0.400578	0.631624	0.147744	0.0768435	0.123652	0.123652	TRUE	0.640374	No
1328	ENSMAUG00000001364	101828844	Adk	adenosine kinase [Source:NCBI gene;Acc:101828844]	ENSMAUG00000001364	2090.36	0.944	-0.084	-0.395	0.692752	0.833522	0.022546	0.0645494	0.0317464	0.0317464	TRUE	0.154724	No
1329	ENSMAUG00000001365	101842773	Rpl10l	60S ribosomal protein L10-like [Source:NCBI gene;Acc:101842773]	ENSMAUG00000001365	1.21	8.451	3.079	1.202	0.229376		1.67106	5.04973	3.60832	3.60832	TRUE	0.721517	No
1330	ENSMAUG00000001366	101829723	Ing3	inhibitor of growth family member 3 [Source:NCBI gene;Acc:101829723]	ENSMAUG00000001366	770.26	0.922	-0.117	-1.02	0.307548	0.551722	1e-08	0.0695081	0.00824709	0.00824709	TRUE	0.0238198	No
1331	ENSMAUG00000001367	101833033	Olfr1052	olfactory receptor 1052 [Source:NCBI gene;Acc:101833033]	ENSMAUG00000001367	0
1332	ENSMAUG00000001368	101827542	Pwwp2b	PWWP domain containing 2B [Source:NCBI gene;Acc:101827542]	ENSMAUG00000001368	906.87	1.351	0.434	1.443	0.148888	0.393969	0.0614987	0.0683253	0.0641603	0.0641603	TRUE	0.75655	No
1333	ENSMAUG00000001370				ENSMAUG00000001370	1043.24	0.998	-0.002	-0.014	0.989128	0.995037	0.00929045	0.0674536	0.0183548	0.0183548	TRUE	0.0944723	No
1334	ENSMAUG00000001371	101827666	Rgl1	ral guanine nucleotide dissociation stimulator like 1 [Source:NCBI gene;Acc:101827666]	ENSMAUG00000001371	3604.74	0.937	-0.095	-0.483	0.628761	0.79612	0.0197163	0.0633339	0.0272913	0.0272913	TRUE	0.160344	No
1335	ENSMAUG00000001372				ENSMAUG00000001372	149.75	0.735	-0.444	-0.783	0.433488	0.655078	0.281438	0.102045	0.225397	0.225397	TRUE	0.993488	No
1336	ENSMAUG00000001374				ENSMAUG00000001374	8.42	0.867	-0.207	-0.292	0.770522	0.881815	1e-08	0.779971	0.243302	0.243302	TRUE	0.128008	No
1337	ENSMAUG00000001376	101842097	Zbtb17	zinc finger and BTB domain containing 17 [Source:NCBI gene;Acc:101842097]	ENSMAUG00000001376	1554.93	0.821	-0.285	-1.339	0.180511	0.426706	0.0229075	0.0655457	0.0319631	0.0319631	TRUE	0.141247	No
1338	ENSMAUG00000001377	101822474	C8b	complement C8 beta chain [Source:NCBI gene;Acc:101822474]	ENSMAUG00000001377	8.82	0.51	-0.971	-0.951	0.341645	0.582922	0.529318	0.747301	0.587784	0.587784	TRUE	0.210598	No
1339	ENSMAUG00000001378	101834420	Id1	inhibitor of DNA binding 1, HLH protein [Source:NCBI gene;Acc:101834420]	ENSMAUG00000001378	1475.86	1.297	0.375	0.981	0.326348	0.569182	0.124747	0.0657541	0.104479	0.104479	TRUE	2.07297	No
1340	ENSMAUG00000001379	101826766	Krt19	keratin 19 [Source:NCBI gene;Acc:101826766]	ENSMAUG00000001379	13818.2	0.939	-0.091	-0.266	0.789947	0.892845	0.0858331	0.0620938	0.0843983	0.0843983	TRUE	0.669648	No
1341	ENSMAUG00000001381	101829785	D3Ertd751e	chromosome unknown C4orf33 homolog [Source:NCBI gene;Acc:101829785]	ENSMAUG00000001381	42.73	1.051	0.071	0.121	0.903634	0.952302	0.243124	0.203203	0.230993	0.230993	TRUE	0.301355	No
1342	ENSMAUG00000001382	101839461	Retreg2	reticulophagy regulator family member 2 [Source:NCBI gene;Acc:101839461]	ENSMAUG00000001382	2568.2	0.602	-0.732	-2.924	0.00345106	0.132811	0.0359388	0.0640111	0.0447052	0.0447052	TRUE	0.0933694	No
1343	ENSMAUG00000001383		Lct	lactase [Source:MGI Symbol;Acc:MGI:104576]	ENSMAUG00000001383	70.64	0.954	-0.068	-0.218	0.827273	0.912841	0.0255213	0.147274	0.0557404	0.0557404	TRUE	0.213798	No
1344	ENSMAUG00000001384	101840765		olfactory receptor 4P4-like [Source:NCBI gene;Acc:101840765]	ENSMAUG00000001384	0
1345	ENSMAUG00000001385	101835223	Larp1	La ribonucleoprotein 1, translational regulator [Source:NCBI gene;Acc:101835223]	ENSMAUG00000001385	2181.33	1.631	0.706	2.479	0.0131621	0.189346	0.054369	0.0644288	0.0578987	0.0578987	TRUE	0.608248	No
1346	ENSMAUG00000001387	101829186	Reg3d	pancreatic beta cell growth factor-like [Source:NCBI gene;Acc:101829186]	ENSMAUG00000001387	4.52	14.319	3.84	2.385	0.0170854	0.197897	1e-08	1.39865	0.796957	0.796957	TRUE	0.108385	No
1347	ENSMAUG00000001388	101835487		signal peptidase complex subunit 3 [Source:NCBI gene;Acc:101835487]	ENSMAUG00000001388	0
1348	ENSMAUG00000001389	101839389	Thsd4	thrombospondin type 1 domain containing 4 [Source:NCBI gene;Acc:101839389]	ENSMAUG00000001389	174.03	0.917	-0.126	-0.389	0.697219	0.836642	0.0622536	0.0964088	0.0704578	0.0704578	TRUE	1.24613	No
1349	ENSMAUG00000001391				ENSMAUG00000001391	177.36	1.383	0.468	1.729	0.0838043	0.313842	0.0329006	0.0957562	0.0471561	0.0471561	TRUE	0.190414	No
1350	ENSMAUG00000001392	101832769	Crygn	crystallin gamma N [Source:NCBI gene;Acc:101832769]	ENSMAUG00000001392	0.06	1	0	0	1		1e-08	94.5342	12	12	TRUE	0.130555	No
1351	ENSMAUG00000001393	101840475	Plbd2	phospholipase B domain containing 2 [Source:NCBI gene;Acc:101840475]	ENSMAUG00000001393	5811.27	0.699	-0.516	-1.875	0.0607538	0.281329	0.0464414	0.0626968	0.0543527	0.0543527	TRUE	0.0981378	No
1352	ENSMAUG00000001395				ENSMAUG00000001395	152.36	2.195	1.135	3.16	0.00157527	0.104058	0.0770407	0.101353	0.0841414	0.0841414	TRUE	0.875228	No
1353	ENSMAUG00000001396	101826248		PC-esterase domain-containing protein 1B [Source:NCBI gene;Acc:101826248]	ENSMAUG00000001396	0.21	0.172	-2.536	-0.582	0.560256		12	29.4166	12	12	TRUE	0.699299	No
1354	ENSMAUG00000001398	101840335	Dhps	deoxyhypusine synthase [Source:NCBI gene;Acc:101840335]	ENSMAUG00000001398	895.84	1.183	0.242	1.474	0.140406	0.385013	0.00899003	0.0684075	0.0182793	0.0182793	TRUE	0.185668	No
1355	ENSMAUG00000001400	101839652	Zfyve1	zinc finger FYVE-type containing 1 [Source:NCBI gene;Acc:101839652]	ENSMAUG00000001400	1509.75	0.91	-0.136	-1.225	0.220546	0.466301	0.00185068	0.0656622	0.00822933	0.00822933	TRUE	0.0289908	No
1356	ENSMAUG00000001401	101826674	Med22	mediator complex subunit 22 [Source:NCBI gene;Acc:101826674]	ENSMAUG00000001401	10858.2	1.1	0.138	0.858	0.390973	0.623403	0.010339	0.0622131	0.0184674	0.0184674	TRUE	0.226024	No
1357	ENSMAUG00000001402	101837770	6430548M08Rik	uncharacterized protein KIAA0513 [Source:NCBI gene;Acc:101837770]	ENSMAUG00000001402	180.69	1.305	0.384	0.884	0.37685	0.612145	0.146108	0.0951287	0.131673	0.131673	TRUE	1.26409	No
1358	ENSMAUG00000001404		Csf3r	colony stimulating factor 3 receptor (granulocyte) [Source:MGI Symbol;Acc:MGI:1339755]	ENSMAUG00000001404	1823.24	1.969	0.977	1.88	0.0601206	0.279677	0.257599	0.0649733	0.194103	0.194103	TRUE	0.275344	No
1359	ENSMAUG00000001405		Lyst	lysosomal trafficking regulator [Source:MGI Symbol;Acc:MGI:107448]	ENSMAUG00000001405	937.54	1.444	0.53	1.149	0.250405	0.494256	0.190015	0.0681072	0.152425	0.152425	TRUE	0.562329	No
1360	ENSMAUG00000001406	101826958	Arap3	ArfGAP with RhoGAP domain, ankyrin repeat and PH domain 3 [Source:NCBI gene;Acc:101826958]	ENSMAUG00000001406	3052.41	1.102	0.14	0.587	0.557241	0.749742	0.0317985	0.0636375	0.040817	0.040817	TRUE	0.53738	No
1361	ENSMAUG00000001407	101832426	Fam50b	family with sequence similarity 50 member B [Source:NCBI gene;Acc:101832426]	ENSMAUG00000001407	2.84	0.418	-1.258	-0.794	0.427056		1.27456	2.19207	1.58178	1.58178	TRUE	0.628352	No
1362	ENSMAUG00000001409	101827343	Maml3	mastermind like transcriptional coactivator 3 [Source:NCBI gene;Acc:101827343]	ENSMAUG00000001409	1197.03	0.232	-2.109	-2.424	0.0153655	0.193758	0.544538	0.0667087	0.353665	0.544538	TRUE	2.37198	No
1363	ENSMAUG00000001410	101835492	Pikfyve	phosphoinositide kinase, FYVE-type zinc finger containing [Source:NCBI gene;Acc:101835492]	ENSMAUG00000001410	1355.92	0.821	-0.284	-1.158	0.246936	0.491604	0.0338831	0.0661166	0.0425187	0.0425187	TRUE	0.0876072	No
1364	ENSMAUG00000001411		Qrich1	glutamine-rich 1 [Source:MGI Symbol;Acc:MGI:1916482]	ENSMAUG00000001411	2610.87	1.171	0.227	1.067	0.285779	0.530437	0.0223973	0.0639726	0.0322733	0.0322733	TRUE	0.468876	No
1365	ENSMAUG00000001412	101825275	Cbfa2t2	CBFA2/RUNX1 partner transcriptional co-repressor 2 [Source:NCBI gene;Acc:101825275]	ENSMAUG00000001412	1302.79	0.932	-0.102	-0.746	0.455858	0.674933	0.00440844	0.0662986	0.0126703	0.0126703	TRUE	0.0932911	No
1366	ENSMAUG00000001413				ENSMAUG00000001413	5.63	1.715	0.778	0.814	0.415397	0.642625	1e-08	1.13544	0.409352	0.409352	TRUE	0.161828	No
1367	ENSMAUG00000001414				ENSMAUG00000001414	2574.7	1.159	0.213	0.824	0.409896	0.638795	0.0432335	0.0640052	0.047784	0.047784	TRUE	0.460308	No
1368	ENSMAUG00000001415	101843446	Kpna4	karyopherin subunit alpha 4 [Source:NCBI gene;Acc:101843446]	ENSMAUG00000001415	3755.53	0.928	-0.108	-0.598	0.549536	0.743928	0.0137195	0.0632666	0.0233054	0.0233054	TRUE	0.22232	No
1369	ENSMAUG00000001416	101822417	Mapkap1	MAPK associated protein 1 [Source:NCBI gene;Acc:101822417]	ENSMAUG00000001416	1884.39	1.114	0.156	1.083	0.278686	0.523939	0.00654602	0.0648657	0.0143249	0.0143249	TRUE	0.0764964	No
1370	ENSMAUG00000001418	101828776	Bcl2l13	BCL2 like 13 [Source:NCBI gene;Acc:101828776]	ENSMAUG00000001418	1603.51	1.292	0.369	2.109	0.034915	0.237408	0.0126572	0.0654279	0.021424	0.021424	TRUE	0.208632	No
1371	ENSMAUG00000001419	101827829	Foxl2	forkhead box L2 [Source:NCBI gene;Acc:101827829]	ENSMAUG00000001419	1.51	0.238	-2.072	-0.804	0.421219		4.4071	4.05469	4.21515	4.21515	TRUE	0.266575	No
1372	ENSMAUG00000001421		Anxa10	annexin A10 [Source:MGI Symbol;Acc:MGI:1347090]	ENSMAUG00000001421	1.74	1.425	0.511	0.211	0.833125		1.93788	3.54473	2.52914	2.52914	TRUE	1.1531	No
1373	ENSMAUG00000001422	101824799	Slc35b1	solute carrier family 35 member B1 [Source:NCBI gene;Acc:101824799]	ENSMAUG00000001422	2523.7	1.05	0.07	0.405	0.685177	0.829805	0.0129813	0.0640526	0.0209497	0.0209497	TRUE	0.291372	No
1374	ENSMAUG00000001423	101832675	Izumo2	IZUMO family member 2 [Source:NCBI gene;Acc:101832675]	ENSMAUG00000001423	12.7	0.625	-0.678	-1.028	0.304148	0.547973	0.125928	0.537735	0.229659	0.229659	TRUE	0.218788	No
1375	ENSMAUG00000001425	101826278		flocculation protein FLO11 [Source:NCBI gene;Acc:101826278]	ENSMAUG00000001425	0
1376	ENSMAUG00000001426	101822826	Higd2a	HIG1 hypoxia inducible domain family member 2A [Source:NCBI gene;Acc:101822826]	ENSMAUG00000001426	1274.79	0.616	-0.7	-2.122	0.0338059	0.235465	0.081269	0.0664005	0.0774416	0.0774416	TRUE	0.138751	No
1377	ENSMAUG00000001427		Ofcc1	orofacial cleft 1 candidate 1 [Source:MGI Symbol;Acc:MGI:2658851]	ENSMAUG00000001427	1.55	1.825	0.868	0.577	0.563907		1e-08	3.9726	1.12557	1.12557	TRUE	0.48209	No
1378	ENSMAUG00000001428	101823769	Olfr1268-ps1	olfactory receptor 4X1 [Source:NCBI gene;Acc:101823769]	ENSMAUG00000001428	0
1379	ENSMAUG00000001430	101842269	Ptpn20	protein tyrosine phosphatase non-receptor type 20 [Source:NCBI gene;Acc:101842269]	ENSMAUG00000001430	9.37	1.149	0.2	0.251	0.801497	0.898706	0.247612	0.706872	0.384786	0.384786	TRUE	0.352803	No
1380	ENSMAUG00000001431		Ghrh	growth hormone releasing hormone [Source:MGI Symbol;Acc:MGI:95709]	ENSMAUG00000001431	1.95	0.916	-0.127	-0.059	0.952734		2.7376	3.16543	2.90112	2.90112	TRUE	2.00017	No
1381	ENSMAUG00000001432	101828364	Olfr876	olfactory receptor 145-like [Source:NCBI gene;Acc:101828364]	ENSMAUG00000001432	0.09	1	0	0	1		1e-08	69.3809	12	12	TRUE	0.261732	No
1382	ENSMAUG00000001433	101826377	Vtn	vitronectin [Source:NCBI gene;Acc:101826377]	ENSMAUG00000001433	2323.11	0.516	-0.954	-2.434	0.0149452	0.193529	0.130997	0.0642596	0.110331	0.110331	TRUE	0.0885019	No
1383	ENSMAUG00000001434	101841515	Sox4	SRY-box transcription factor 4 [Source:NCBI gene;Acc:101841515]	ENSMAUG00000001434	45.25	3.119	1.641	2.5	0.0124357	0.186339	0.32302	0.195328	0.286269	0.286269	TRUE	0.123711	No
1384	ENSMAUG00000001435	101828194		ribosomal protein L9 [Source:NCBI gene;Acc:101828194]	ENSMAUG00000001435	15942.6	1.021	0.03	0.178	0.858925	0.928006	0.0131074	0.0620355	0.0207074	0.0207074	TRUE	0.0948589	No
1385	ENSMAUG00000001436	101828230	Psmd13	proteasome 26S subunit, non-ATPase 13 [Source:NCBI gene;Acc:101828230]	ENSMAUG00000001436	6987.93	0.645	-0.632	-2.247	0.0246697	0.218662	0.054866	0.0625216	0.0569741	0.0569741	TRUE	0.136949	No
1386	ENSMAUG00000001438	101826638	Mfsd14b	major facilitator superfamily domain containing 14B [Source:NCBI gene;Acc:101826638]	ENSMAUG00000001438	1547.35	1.006	0.008	0.028	0.977315	0.989581	0.0565723	0.0655648	0.0587076	0.0587076	TRUE	0.205441	No
1387	ENSMAUG00000001439				ENSMAUG00000001439	27.67	1.544	0.627	0.68	0.496449	0.705956	0.78875	0.280202	0.580124	0.580124	TRUE	0.805588	No
1388	ENSMAUG00000001441	101843318	Ddx43	DEAD-box helicase 43 [Source:NCBI gene;Acc:101843318]	ENSMAUG00000001441	2.95	5.615	2.489	1.592	0.111491		1e-08	2.11376	0.921604	0.921604	TRUE	0.0753165	No
1389	ENSMAUG00000001442	101830061	Xcl1	X-C motif chemokine ligand 1 [Source:NCBI gene;Acc:101830061]	ENSMAUG00000001442	666.66	0.847	-0.239	-1.05	0.293591	0.538155	0.0272362	0.0707284	0.0357796	0.0357796	TRUE	0.195331	No
1390	ENSMAUG00000001443	101822754		general transcription factor IIIC subunit 2 [Source:NCBI gene;Acc:101822754]	ENSMAUG00000001443	3225.99	0.925	-0.112	-1.276	0.202021	0.449586	0.000496665	0.0635309	0.00527584	0.00527584	TRUE	0.00729477	No
1391	ENSMAUG00000001444	101840497	Ccdc32	coiled-coil domain containing 32 [Source:NCBI gene;Acc:101840497]	ENSMAUG00000001444	1069.6	0.814	-0.297	-2.056	0.039744	0.249165	0.00554573	0.0673107	0.0140624	0.0140624	TRUE	0.0578063	No
1392	ENSMAUG00000001445	101822925	Arpc2	actin related protein 2/3 complex subunit 2 [Source:NCBI gene;Acc:101822925]	ENSMAUG00000001445	14901.2	1.058	0.082	0.498	0.618772	0.790465	0.012012	0.062062	0.0193167	0.0193167	TRUE	0.158871	No
1393	ENSMAUG00000001447	101832873	Olfr419	olfactory receptor 10Z1 [Source:NCBI gene;Acc:101832873]	ENSMAUG00000001447	0
1394	ENSMAUG00000001448	101844487		cytochrome P450 2B1-like [Source:NCBI gene;Acc:101844487]	ENSMAUG00000001448	0.14	0.373	-1.424	-0.323	0.746606		1e-08	42.9578	12	12	TRUE	0.138781	No
1395	ENSMAUG00000001449	101825068		transmembrane protein 131 [Source:NCBI gene;Acc:101825068]	ENSMAUG00000001449	749.13	1.483	0.569	1.301	0.193267	0.439645	0.165118	0.0697297	0.136534	0.136534	TRUE	1.18546	No
1396	ENSMAUG00000001451	101833924	C1ql2	complement C1q like 2 [Source:NCBI gene;Acc:101833924]	ENSMAUG00000001451	0.13	1	0	0	1		1e-08	47.2979	12	12	TRUE	0.486619	No
1397	ENSMAUG00000001452	101835116	Olfr1038-ps	olfactory receptor 1038 [Source:NCBI gene;Acc:101835116]	ENSMAUG00000001452	0
1398	ENSMAUG00000001453	101823142	Rabepk	Rab9 effector protein with kelch motifs [Source:NCBI gene;Acc:101823142]	ENSMAUG00000001453	1224.68	0.822	-0.284	-1.597	0.110275	0.349899	0.0136642	0.0665946	0.021886	0.021886	TRUE	0.220497	No
1399	ENSMAUG00000001454	101840856		RNA polymerase III subunit C [Source:NCBI gene;Acc:101840856]	ENSMAUG00000001454	776.11	1.288	0.365	1.589	0.112082	0.351663	0.0281165	0.069449	0.0366016	0.0366016	TRUE	0.466453	No
1400	ENSMAUG00000001456	101836226	Mepce	methylphosphate capping enzyme [Source:NCBI gene;Acc:101836226]	ENSMAUG00000001456	3164.69	0.591	-0.759	-2.595	0.00945528	0.175565	0.0604844	0.0635672	0.0612823	0.0612823	TRUE	0.111679	No
1401	ENSMAUG00000001458				ENSMAUG00000001458	0
1402	ENSMAUG00000001459	101837854	Nmur2	neuromedin U receptor 2 [Source:NCBI gene;Acc:101837854]	ENSMAUG00000001459	0.43	6.764	2.758	0.642	0.520803		12	14.1155	12	12	TRUE	1.38815	No
1403	ENSMAUG00000001460	101826410	Prr12	proline rich 12 [Source:NCBI gene;Acc:101826410]	ENSMAUG00000001460	1130.03	0.888	-0.172	-0.93	0.352462	0.592471	0.0145216	0.0670083	0.0238389	0.0238389	TRUE	0.172543	No
1404	ENSMAUG00000001461	101844078	Oprk1	opioid receptor kappa 1 [Source:NCBI gene;Acc:101844078]	ENSMAUG00000001461	0.31	0.119	-3.077	-0.712	0.476614		12	19.7049	12	12	TRUE	0.948666	No
1405	ENSMAUG00000001462	101829835	Gjd4	gap junction protein delta 4 [Source:NCBI gene;Acc:101829835]	ENSMAUG00000001462	2.82	0.603	-0.729	-0.645	0.519077		1e-08	2.20389	0.68639	0.68639	TRUE	0.187206	No
1406	ENSMAUG00000001464	101843053	Sox13	SRY-box transcription factor 13 [Source:NCBI gene;Acc:101843053]	ENSMAUG00000001464	4638.78	0.859	-0.219	-0.908	0.364005	0.600807	0.0384141	0.0629599	0.0418163	0.0418163	TRUE	0.54922	No
1407	ENSMAUG00000001465	101823556	Chrna4	cholinergic receptor nicotinic alpha 4 subunit [Source:NCBI gene;Acc:101823556]	ENSMAUG00000001465	1.07	0.586	-0.772	-0.262	0.793447		4.44942	5.72663	5.09978	5.09978	TRUE	0.488122	No
1408	ENSMAUG00000001467		Lca5l	Leber congenital amaurosis 5-like [Source:MGI Symbol;Acc:MGI:3041157]	ENSMAUG00000001467	48.04	1.044	0.062	0.141	0.887554	0.943045	0.0995438	0.187549	0.12173	0.12173	TRUE	0.115415	No
1409	ENSMAUG00000001468	101831566	Mettl23	methyltransferase like 23 [Source:NCBI gene;Acc:101831566]	ENSMAUG00000001468	1104.34	0.68	-0.555	-1.945	0.0517542	0.267606	0.0549624	0.0671328	0.057805	0.057805	TRUE	0.084182	No
1410	ENSMAUG00000001469	101835895	Chp1	calcineurin like EF-hand protein 1 [Source:NCBI gene;Acc:101835895]	ENSMAUG00000001469	5402.22	1.061	0.085	0.37	0.711255	0.846188	0.0319491	0.0627757	0.038155	0.038155	TRUE	0.626709	No
1411	ENSMAUG00000001470	101827341	Rskr	ribosomal protein S6 kinase related [Source:NCBI gene;Acc:101827341]	ENSMAUG00000001470	155.46	1.932	0.95	2.204	0.0274899	0.223758	0.137879	0.100561	0.126967	0.126967	TRUE	1.09869	No
1412	ENSMAUG00000001471	101829923	Tmem86b	transmembrane protein 86B [Source:NCBI gene;Acc:101829923]	ENSMAUG00000001471	1086.99	0.6	-0.737	-2.837	0.00454804	0.14806	0.0434296	0.0672202	0.0476634	0.0476634	TRUE	0.173954	No
1413	ENSMAUG00000001472	101827715		uncharacterized protein C3orf38 homolog [Source:NCBI gene;Acc:101827715]	ENSMAUG00000001472	772.89	1.212	0.277	0.921	0.356929	0.596189	0.0618916	0.0694815	0.0638253	0.0638253	TRUE	0.973631	No
1414	ENSMAUG00000001474	101831560	Fbxl12	F-box and leucine rich repeat protein 12 [Source:NCBI gene;Acc:101831560]	ENSMAUG00000001474	294.57	1.232	0.301	0.875	0.381306	0.615822	0.0811866	0.0821882	0.0814612	0.0814612	TRUE	0.553479	No
1415	ENSMAUG00000001475	101831953	Ces1e	carboxylesterase 1E [Source:NCBI gene;Acc:101831953]	ENSMAUG00000001475	102.08	0.919	-0.122	-0.267	0.789851	0.892845	0.149868	0.120907	0.141878	0.141878	TRUE	0.671478	No
1416	ENSMAUG00000001476	101826762	Gdi1	GDP dissociation inhibitor 1 [Source:NCBI gene;Acc:101826762]	ENSMAUG00000001476	7359.71	0.748	-0.42	-2.489	0.0128017	0.188388	0.0131179	0.0624779	0.0203369	0.0203369	TRUE	0.165199	No
1417	ENSMAUG00000001477				ENSMAUG00000001477	2.28	1.979	0.984	0.656	0.511951		0.303893	2.71599	1.13142	1.13142	TRUE	0.185553	No
1418	ENSMAUG00000001478	101835686	Kcng4	potassium voltage-gated channel modifier subfamily G member 4 [Source:NCBI gene;Acc:101835686]	ENSMAUG00000001478	20.87	1.259	0.332	0.542	0.587792	0.770843	0.129155	0.35152	0.204096	0.204096	TRUE	0.207592	No
1419	ENSMAUG00000001480				ENSMAUG00000001480	0.43	1.461	0.547	0.134	0.893772		1e-08	14.2059	10.4026	10.4026	TRUE	0.487105	No
1420	ENSMAUG00000001481	101826203	A430005L14Rik	chromosome unknown C1orf174 homolog [Source:NCBI gene;Acc:101826203]	ENSMAUG00000001481	962.78	1.002	0.003	0.014	0.988594	0.994824	0.0186934	0.0679381	0.0275332	0.0275332	TRUE	0.196978	No
1421	ENSMAUG00000001482	101844708	Pus1	pseudouridine synthase 1 [Source:NCBI gene;Acc:101844708]	ENSMAUG00000001482	1202.7	0.981	-0.027	-0.119	0.905289	0.953179	0.0292848	0.0666849	0.036685	0.036685	TRUE	0.423034	No
1422	ENSMAUG00000001483				ENSMAUG00000001483	2654.54	1.12	0.163	0.908	0.363742	0.600807	0.0153852	0.0639345	0.0228125	0.0228125	TRUE	0.238042	No
1423	ENSMAUG00000001484				ENSMAUG00000001484	0
1424	ENSMAUG00000001485				ENSMAUG00000001485	5.63	0.991	-0.013	-0.016	0.987201	0.994213	1e-08	1.13507	0.291316	0.291316	TRUE	0.0698662	No
1425	ENSMAUG00000001486				ENSMAUG00000001486	1995.44	0.942	-0.086	-0.279	0.780055	0.886948	0.061305	0.0646871	0.0672357	0.0672357	TRUE	0.356225	No
1426	ENSMAUG00000001488	101835656	Lmf2	lipase maturation factor 2 [Source:NCBI gene;Acc:101835656]	ENSMAUG00000001488	3162.47	0.529	-0.918	-2.525	0.0115769	0.181593	0.0960779	0.0635686	0.0949196	0.0949196	TRUE	0.0534213	No
1427	ENSMAUG00000001489	101839785	Bpifb3	BPI fold containing family B member 3 [Source:NCBI gene;Acc:101839785]	ENSMAUG00000001489	0.14	1.414	0.499	0.113	0.909778		1e-08	41.9537	12	12	TRUE	0.261732	No
1428	ENSMAUG00000001490	101825020	Ap3b1	adaptor related protein complex 3 subunit beta 1 [Source:NCBI gene;Acc:101825020]	ENSMAUG00000001490	2771.99	0.934	-0.099	-0.68	0.496642	0.706156	0.00739211	0.063838	0.0148071	0.0148071	TRUE	0.108282	No
1429	ENSMAUG00000001491	101842571	Rab19	RAB19, member RAS oncogene family [Source:NCBI gene;Acc:101842571]	ENSMAUG00000001491	226.59	0.979	-0.03	-0.132	0.895208	0.947485	0.0203329	0.0883486	0.0337552	0.0337552	TRUE	0.327034	No
1430	ENSMAUG00000001492		Uts2	urotensin 2 [Source:MGI Symbol;Acc:MGI:1346329]	ENSMAUG00000001492	0
1431	ENSMAUG00000001493	101828170	Glmp	glycosylated lysosomal membrane protein [Source:NCBI gene;Acc:101828170]	ENSMAUG00000001493	3187.44	0.894	-0.162	-0.889	0.374145	0.609513	0.0156295	0.0635536	0.0237421	0.0237421	TRUE	0.155618	No
1432	ENSMAUG00000001495	101834152	Irx1	iroquois homeobox 1 [Source:NCBI gene;Acc:101834152]	ENSMAUG00000001495	2157.61	0.715	-0.485	-1.181	0.237429	0.481975	0.13101	0.0644593	0.120828	0.120828	TRUE	0.114587	No
1433	ENSMAUG00000001496	101837647	Kif18a	kinesin family member 18A [Source:NCBI gene;Acc:101837647]	ENSMAUG00000001496	117.06	1.159	0.213	0.454	0.64995	0.809128	0.162223	0.113324	0.151049	0.151049	TRUE	0.357151	No
1434	ENSMAUG00000001497	101827611	Elfn1	extracellular leucine rich repeat and fibronectin type III domain containing 1 [Source:NCBI gene;Acc:101827611]	ENSMAUG00000001497	3.65	0.639	-0.645	-0.473	0.636215		0.590521	1.71776	0.955527	0.955527	TRUE	1.06977	No
1435	ENSMAUG00000001498				ENSMAUG00000001498	0.15	0.217	-2.205	-0.505	0.613773		1e-08	39.3482	12	12	TRUE	0.400331	No
1436	ENSMAUG00000001499	101838541		olfactory receptor 1013-like [Source:NCBI gene;Acc:101838541]	ENSMAUG00000001499	0
1437	ENSMAUG00000001501	101838789	Ar	androgen receptor [Source:NCBI gene;Acc:101838789]	ENSMAUG00000001501	13.01	0.638	-0.649	-0.864	0.387432	0.620627	0.257263	0.526681	0.327607	0.327607	TRUE	0.365413	No
1438	ENSMAUG00000001502		Gm3336	predicted gene 3336 [Source:MGI Symbol;Acc:MGI:3781514]	ENSMAUG00000001502	29.34	1.892	0.92	1.982	0.047451	0.261757	0.0493649	0.26778	0.115998	0.115998	TRUE	0.360296	No
1439	ENSMAUG00000001503	101842263		ribosomal protein L27a [Source:NCBI gene;Acc:101842263]	ENSMAUG00000001503	15141.8	0.763	-0.39	-1.637	0.101614	0.339161	0.0342423	0.0620555	0.0408035	0.0408035	TRUE	0.0961237	No
1440	ENSMAUG00000001504	101840007	Rwdd1	RWD domain containing 1 [Source:NCBI gene;Acc:101840007]	ENSMAUG00000001504	2499.83	1.004	0.006	0.039	0.969289	0.985433	0.00837811	0.0640755	0.0163591	0.0163591	TRUE	0.182577	No
1441	ENSMAUG00000001505		Atg2b	autophagy related 2B [Source:MGI Symbol;Acc:MGI:1923809]	ENSMAUG00000001505	192.4	1.389	0.474	1.542	0.123057	0.362724	0.0544214	0.0930921	0.0633173	0.0633173	TRUE	0.111099	No
1442	ENSMAUG00000001506				ENSMAUG00000001506	0.98	4.271	2.094	0.851	0.394609		1e-08	6.22578	3.12287	3.12287	TRUE	0.509292	No
1443	ENSMAUG00000001507				ENSMAUG00000001507	1380.79	0.675	-0.566	-3.696	0.000219178	0.0455469	0.0080793	0.0660363	0.0161247	0.0161247	TRUE	0.16954	No
1444	ENSMAUG00000001509		Qrich2	glutamine rich 2 [Source:MGI Symbol;Acc:MGI:2684912]	ENSMAUG00000001509	17.7	1.132	0.178	0.278	0.781178	0.88741	0.175765	0.403316	0.250409	0.250409	TRUE	0.430319	No
1445	ENSMAUG00000001510	101827909	Trim11	tripartite motif containing 11 [Source:NCBI gene;Acc:101827909]	ENSMAUG00000001510	1218.68	0.933	-0.1	-0.655	0.512578	0.717472	0.00790052	0.066619	0.0160687	0.0160687	TRUE	0.108198	No
1446	ENSMAUG00000001511				ENSMAUG00000001511	10.21	0.861	-0.216	-0.291	0.770818	0.881848	0.0892882	0.654085	0.286921	0.286921	TRUE	0.32341	No
1447	ENSMAUG00000001512	101841573	Nid2	nidogen 2 [Source:NCBI gene;Acc:101841573]	ENSMAUG00000001512	372.38	1.761	0.816	2.647	0.00812699	0.17005	0.0616125	0.0778981	0.065731	0.065731	TRUE	0.275356	No
1448	ENSMAUG00000001513	101842572	Myo3b	myosin IIIB [Source:NCBI gene;Acc:101842572]	ENSMAUG00000001513	7.04	0.558	-0.84	-1.091	0.275323	0.520039	1e-08	0.92126	0.256508	0.256508	TRUE	0.53308	No
1449	ENSMAUG00000001514	101828902	Kcnip1	potassium voltage-gated channel interacting protein 1 [Source:NCBI gene;Acc:101828902]	ENSMAUG00000001514	201.76	0.374	-1.418	-2.264	0.0235623	0.216457	0.366194	0.0916326	0.276535	0.276535	TRUE	2.99614	No
1450	ENSMAUG00000001515				ENSMAUG00000001515	87.75	1.659	0.73	1.801	0.0716255	0.296522	0.0991274	0.13058	0.107042	0.107042	TRUE	0.194062	No
1451	ENSMAUG00000001516	101827855	Eral1	Era like 12S mitochondrial rRNA chaperone 1 [Source:NCBI gene;Acc:101827855]	ENSMAUG00000001516	244.45	1.116	0.158	0.535	0.592729	0.774212	0.0494412	0.0863983	0.0586233	0.0586233	TRUE	0.831614	No
1452	ENSMAUG00000001517	101842691		MAPK interacting serine/threonine kinase 1 [Source:NCBI gene;Acc:101842691]	ENSMAUG00000001517	3856.37	1.466	0.552	2.075	0.0379586	0.246477	0.0461847	0.0632244	0.0506807	0.0506807	TRUE	0.468828	No
1453	ENSMAUG00000001518				ENSMAUG00000001518	1853.96	0.839	-0.252	-1.411	0.158346	0.404258	0.0139925	0.0649184	0.0224697	0.0224697	TRUE	0.138969	No
1454	ENSMAUG00000001519	101829160	Pcdh10	protocadherin 10 [Source:NCBI gene;Acc:101829160]	ENSMAUG00000001519	22.95	1.536	0.619	1.126	0.260191	0.503585	0.0853542	0.325217	0.177866	0.177866	TRUE	0.88214	No
1455	ENSMAUG00000001523	101844955	Cobl	cordon-bleu WH2 repeat protein [Source:NCBI gene;Acc:101844955]	ENSMAUG00000001523	440.76	1.129	0.175	0.507	0.612444	0.786488	0.0835885	0.0753783	0.0841834	0.0841834	TRUE	0.216833	No
1456	ENSMAUG00000001525				ENSMAUG00000001525	0
1457	ENSMAUG00000001526	101843621	Dhx37	DEAH-box helicase 37 [Source:NCBI gene;Acc:101843621]	ENSMAUG00000001526	1033.23	1.033	0.047	0.275	0.78313	0.888629	0.0109655	0.0675097	0.0196516	0.0196516	TRUE	0.162172	No
1458	ENSMAUG00000001527	101841665	Sirt3	sirtuin 3 [Source:NCBI gene;Acc:101841665]	ENSMAUG00000001527	243.23	1.104	0.142	0.621	0.534915	0.733751	0.0207153	0.0865217	0.0337479	0.0337479	TRUE	0.192157	No
1459	ENSMAUG00000001528	101823784		histone H2B type 1-A [Source:NCBI gene;Acc:101823784]	ENSMAUG00000001528	0.08	1.414	0.499	0.113	0.909777		1e-08	72.1481	12	12	TRUE	0.328905	No
1460	ENSMAUG00000001529	101823685	Ch25h	cholesterol 25-hydroxylase [Source:NCBI gene;Acc:101823685]	ENSMAUG00000001529	217.6	1.997	0.998	2.271	0.023166	0.215334	0.151837	0.0894508	0.13395	0.13395	TRUE	1.07607	No
1461	ENSMAUG00000001530	101832024	Sdr42e1	short chain dehydrogenase/reductase family 42E, member 1 [Source:NCBI gene;Acc:101832024]	ENSMAUG00000001530	37.74	1.369	0.453	1.224	0.220973	0.466403	0.021712	0.221923	0.0729426	0.0729426	TRUE	0.133335	No
1462	ENSMAUG00000001531	101844874	S100z	S100 calcium binding protein Z [Source:NCBI gene;Acc:101844874]	ENSMAUG00000001531	0
1463	ENSMAUG00000001535	101830655	Slc12a7	solute carrier family 12 member 7 [Source:NCBI gene;Acc:101830655]	ENSMAUG00000001535	2788.81	0.976	-0.036	-0.244	0.807389	0.901722	0.00717018	0.0638248	0.0150948	0.0150948	TRUE	0.136993	No
1464	ENSMAUG00000001536	101832777	Zfp39	zinc finger protein 39-like [Source:NCBI gene;Acc:101832777]	ENSMAUG00000001536	346.03	1.017	0.025	0.071	0.943008	0.971968	0.0837254	0.0791345	0.0825553	0.0825553	TRUE	0.124017	No
1465	ENSMAUG00000001537				ENSMAUG00000001537	461.65	0.896	-0.159	-0.613	0.540094	0.737503	0.0384896	0.0747573	0.0463437	0.0463437	TRUE	0.201005	No
1466	ENSMAUG00000001541	101824750	Olfr1025-ps1	olfactory receptor 1030-like [Source:NCBI gene;Acc:101824750]	ENSMAUG00000001541	0
1467	ENSMAUG00000001542	101823611	Prrg3	proline rich and Gla domain 3 [Source:NCBI gene;Acc:101823611]	ENSMAUG00000001542	35.16	1.767	0.822	1.396	0.162724	0.409195	0.222606	0.233676	0.225662	0.225662	TRUE	0.18793	No
1468	ENSMAUG00000001543	101824516	Sstr1	somatostatin receptor 1 [Source:NCBI gene;Acc:101824516]	ENSMAUG00000001543	1.21	2.982	1.576	0.794	0.427409		1e-08	5.06265	1.91106	1.91106	TRUE	0.381338	No
1469	ENSMAUG00000001544	101829172	Adgrg2	adhesion G protein-coupled receptor G2 [Source:NCBI gene;Acc:101829172]	ENSMAUG00000001544	53.22	1.674	0.743	1.324	0.185591	0.431746	0.222473	0.175299	0.20916	0.20916	TRUE	0.327518	No
1470	ENSMAUG00000001545	101841977	Uap1	UDP-N-acetylglucosamine pyrophosphorylase 1 [Source:NCBI gene;Acc:101841977]	ENSMAUG00000001545	2513.42	1.495	0.58	2.282	0.0225126	0.212857	0.038061	0.0640624	0.0462329	0.0462329	TRUE	0.203789	No
1471	ENSMAUG00000001546	101841551	Krcc1	lysine rich coiled-coil 1 [Source:NCBI gene;Acc:101841551]	ENSMAUG00000001546	2125.23	1.1	0.138	0.403	0.687172	0.830485	0.0912407	0.064502	0.0840952	0.0840952	TRUE	0.189546	No
1472	ENSMAUG00000001547	101829315	Spns3	sphingolipid transporter 3 (putative) [Source:NCBI gene;Acc:101829315]	ENSMAUG00000001547	391.71	0.746	-0.423	-1.741	0.0817114	0.310901	0.0313486	0.0770963	0.0401163	0.0401163	TRUE	0.357946	No
1473	ENSMAUG00000001548	101835743	Sap30l	SAP30 like [Source:NCBI gene;Acc:101835743]	ENSMAUG00000001548	2173.44	0.544	-0.878	-3.158	0.0015871	0.104058	0.053679	0.0644388	0.0552693	0.0552693	TRUE	0.149709	No
1474	ENSMAUG00000001549				ENSMAUG00000001549	453.13	1.72	0.782	2.349	0.018828	0.202161	0.0776292	0.0750037	0.0775592	0.0775592	TRUE	0.258294	No
1475	ENSMAUG00000001550	101841214	Metrn	meteorin, glial cell differentiation regulator [Source:NCBI gene;Acc:101841214]	ENSMAUG00000001550	1280.53	0.562	-0.832	-2.146	0.0318413	0.231292	0.115279	0.0663793	0.107583	0.107583	TRUE	0.126055	No
1476	ENSMAUG00000001553				ENSMAUG00000001553	0.1	1	0	0	1		1e-08	59.4872	12	12	TRUE	0.243286	No
1477	ENSMAUG00000001554				ENSMAUG00000001554	0
1478	ENSMAUG00000001556	101837297	Tm6sf2	transmembrane 6 superfamily member 2 [Source:NCBI gene;Acc:101837297]	ENSMAUG00000001556	6.06	0.528	-0.922	-1.083	0.278857	0.524053	1e-08	1.05964	0.356147	0.356147	TRUE	0.124452	No
1479	ENSMAUG00000001557	101830350	Casq1	calsequestrin 1 [Source:NCBI gene;Acc:101830350]	ENSMAUG00000001557	82.42	5.089	2.347	3.143	0.00167058	0.106623	0.499855	0.135038	0.385061	0.385061	TRUE	1.01917	No
1480	ENSMAUG00000001558	101840016	Spop	speckle type BTB/POZ protein [Source:NCBI gene;Acc:101840016]	ENSMAUG00000001558	508.97	1.525	0.609	1.519	0.128638	0.369312	0.129818	0.0735392	0.113765	0.113765	TRUE	0.527743	No
1481	ENSMAUG00000001559	101838975	Mpped2	metallophosphoesterase domain containing 2 [Source:NCBI gene;Acc:101838975]	ENSMAUG00000001559	145.45	0.502	-0.996	-2.176	0.029559	0.227208	0.159309	0.103238	0.143382	0.143382	TRUE	1.02957	No
1482	ENSMAUG00000001563	101842301	Ankrd63	ankyrin repeat domain 63 [Source:NCBI gene;Acc:101842301]	ENSMAUG00000001563	1.73	11.479	3.521	1.678	0.0932543		1.00313	3.55577	1.99774	1.99774	TRUE	0.158041	No
1483	ENSMAUG00000001564	101834460	Impg1	interphotoreceptor matrix proteoglycan 1 [Source:NCBI gene;Acc:101834460]	ENSMAUG00000001564	1.03	0.213	-2.233	-0.645	0.518738		10.2066	5.91341	7.55787	7.55787	TRUE	0.950944	No
1484	ENSMAUG00000001565		Tal1	T cell acute lymphocytic leukemia 1 [Source:MGI Symbol;Acc:MGI:98480]	ENSMAUG00000001565	5.46	2.219	1.15	1.008	0.31353	0.557068	0.526255	1.16965	0.767859	0.767859	TRUE	0.383909	No
1485	ENSMAUG00000001566				ENSMAUG00000001566	0.25	0.225	-2.15	-0.492	0.622765		1e-08	24.2195	12	12	TRUE	0.257505	No
1486	ENSMAUG00000001567				ENSMAUG00000001567	1731.03	0.904	-0.146	-0.891	0.373058	0.608503	0.0100695	0.06515	0.0188522	0.0188522	TRUE	0.102691	No
1487	ENSMAUG00000001571				ENSMAUG00000001571	0
1488	ENSMAUG00000001573		L3mbtl4	L3MBTL4 histone methyl-lysine binding protein [Source:MGI Symbol;Acc:MGI:2444889]	ENSMAUG00000001573	58.93	1.364	0.448	0.781	0.434662	0.655972	0.242943	0.164284	0.219533	0.219533	TRUE	0.328148	No
1489	ENSMAUG00000001576	101837209	Olfr1019	olfactory receptor 1019 [Source:NCBI gene;Acc:101837209]	ENSMAUG00000001576	0
1490	ENSMAUG00000001580				ENSMAUG00000001580	16.17	0.759	-0.397	-0.574	0.566244	0.755778	0.220363	0.43578	0.277341	0.277341	TRUE	0.373565	No
1491	ENSMAUG00000001581				ENSMAUG00000001581	0.06	1	0	0	1		1e-08	94.5342	12	12	TRUE	0.130555	No
1492	ENSMAUG00000001582				ENSMAUG00000001582	1.07	1.785	0.836	0.378	0.705441		1.19932	5.71181	2.75268	2.75268	TRUE	0.488874	No
1493	ENSMAUG00000001583		Lztr1	leucine-zipper-like transcriptional regulator, 1 [Source:MGI Symbol;Acc:MGI:1914113]	ENSMAUG00000001583	1168.81	1.585	0.664	1.506	0.131954	0.373566	0.171337	0.0668307	0.139322	0.139322	TRUE	0.190268	No
1494	ENSMAUG00000001585	101842149	Wnt6	Wnt family member 6 [Source:NCBI gene;Acc:101842149]	ENSMAUG00000001585	24.49	0.752	-0.411	-0.523	0.601227	0.779074	0.455405	0.308644	0.413606	0.413606	TRUE	0.0794691	No
1495	ENSMAUG00000001586		Taldo1	transaldolase 1 [Source:MGI Symbol;Acc:MGI:1274789]	ENSMAUG00000001586	10625	0.811	-0.302	-1.428	0.15329	0.399007	0.0256807	0.0622253	0.032109	0.032109	TRUE	0.377212	No
1496	ENSMAUG00000001587	101836873	Serpina11	serpin A11 [Source:NCBI gene;Acc:101836873]	ENSMAUG00000001587	1.03	0.113	-3.148	-0.959	0.337409		7.58904	5.92486	6.53047	6.53047	TRUE	0.948484	No
1497	ENSMAUG00000001591		Wdr81	WD repeat domain 81 [Source:MGI Symbol;Acc:MGI:2681828]	ENSMAUG00000001591	547.58	1.539	0.622	1.98	0.0477015	0.262127	0.0660949	0.0727013	0.0693512	0.0693512	TRUE	0.220827	No
1498	ENSMAUG00000001593	101827186	Akap17b	A-kinase anchor protein 17B [Source:NCBI gene;Acc:101827186]	ENSMAUG00000001593	45.23	0.724	-0.466	-0.684	0.494167	0.7037	0.369339	0.195382	0.316424	0.316424	TRUE	0.288623	No
1499	ENSMAUG00000001594				ENSMAUG00000001594	1.22	1.071	0.098	0.047	0.962423		0.916039	5.02569	2.19493	2.19493	TRUE	0.393292	No
1500	ENSMAUG00000001597	101834269	Dusp27	dual specificity phosphatase 27, atypical [Source:NCBI gene;Acc:101834269]	ENSMAUG00000001597	192.68	1.029	0.042	0.148	0.882473	0.940436	0.0404538	0.0930455	0.0523063	0.0523063	TRUE	0.28581	No
1501	ENSMAUG00000001598	101831134	Tubb3	tubulin beta 3 class III [Source:NCBI gene;Acc:101831134]	ENSMAUG00000001598	1090.85	0.721	-0.472	-1.373	0.169779	0.416235	0.0902844	0.0672005	0.0841888	0.0841888	TRUE	0.14322	No
1502	ENSMAUG00000001599		Olfr521	olfactory receptor 521 [Source:MGI Symbol;Acc:MGI:3030355]	ENSMAUG00000001599	0.13	0.726	-0.462	-0.105	0.91646		1e-08	45.1639	12	12	TRUE	0.146707	No
1503	ENSMAUG00000001600	101837237		asparagine synthetase domain-containing protein 1-like [Source:NCBI gene;Acc:101837237]	ENSMAUG00000001600	0.1	1	0	0	1		1e-08	59.4872	12	12	TRUE	0.243286	No
1504	ENSMAUG00000001602		Ywhaz	tyrosine 3-monooxygenase/tryptophan 5-monooxygenase activation protein, zeta polypeptide [Source:MGI Symbol;Acc:MGI:109484]	ENSMAUG00000001602	2740.52	1.903	0.928	2.135	0.03276	0.232555	0.176668	0.063863	0.135839	0.135839	TRUE	3.38409	No
1505	ENSMAUG00000001604	101844620	Aif1	allograft inflammatory factor 1 [Source:NCBI gene;Acc:101844620]	ENSMAUG00000001604	9853.04	0.558	-0.842	-2.346	0.0189574	0.202382	0.114363	0.0622699	0.0926188	0.0926188	TRUE	0.655825	No
1506	ENSMAUG00000001605	101823307	Pigyl	phosphatidylinositol glycan anchor biosynthesis class Y [Source:NCBI gene;Acc:101823307]	ENSMAUG00000001605	548.72	0.56	-0.837	-2.029	0.0424642	0.253615	0.14011	0.0726783	0.1207	0.1207	TRUE	0.0717433	No
1507	ENSMAUG00000001609	101836381	Aurkaip1	aurora kinase A interacting protein 1 [Source:NCBI gene;Acc:101836381]	ENSMAUG00000001609	3373.12	0.692	-0.532	-1.742	0.0815074	0.310514	0.062532	0.0634491	0.0668226	0.0668226	TRUE	0.0850299	No
1508	ENSMAUG00000001610		Acad8	acyl-Coenzyme A dehydrogenase family, member 8 [Source:MGI Symbol;Acc:MGI:1914198]	ENSMAUG00000001610	786.94	0.808	-0.308	-2.288	0.0221598	0.211424	0.00360383	0.0693418	0.0118567	0.0118567	TRUE	0.0552281	No
1509	ENSMAUG00000001614	101822560	Aldh7a1	aldehyde dehydrogenase 7 family member A1 [Source:NCBI gene;Acc:101822560]	ENSMAUG00000001614	905.77	1.052	0.073	0.5	0.617144	0.789592	0.00575452	0.0683334	0.0140761	0.0140761	TRUE	0.105107	No
1510	ENSMAUG00000001619	101838076	Rpgr	retinitis pigmentosa GTPase regulator [Source:NCBI gene;Acc:101833187]	ENSMAUG00000001619	1071.9	1.163	0.218	1.417	0.156419	0.402605	0.0071801	0.0672986	0.0160305	0.0160305	TRUE	0.0903119	No
1511	ENSMAUG00000001619	101833187	Rpgr	retinitis pigmentosa GTPase regulator [Source:NCBI gene;Acc:101833187]	ENSMAUG00000001619	1071.9	1.163	0.218	1.417	0.156419	0.402605	0.0071801	0.0672986	0.0160305	0.0160305	TRUE	0.0903119	No
1512	ENSMAUG00000001620	101839326	Wfikkn1	WAP, follistatin/kazal, immunoglobulin, kunitz and netrin domain containing 1 [Source:NCBI gene;Acc:101839326]	ENSMAUG00000001620	436.93	0.64	-0.644	-2.035	0.0418543	0.253185	0.0690597	0.0754985	0.0698099	0.0698099	TRUE	0.228206	No
1513	ENSMAUG00000001621	101827202	Stk26	serine/threonine kinase 26 [Source:NCBI gene;Acc:101827202]	ENSMAUG00000001621	60.75	3.557	1.831	1.786	0.0741195	0.299232	1.05616	0.161216	0.734911	0.734911	TRUE	4.51875	No
1514	ENSMAUG00000001625	101837566	Lysmd3	LysM domain containing 3 [Source:NCBI gene;Acc:101837566]	ENSMAUG00000001625	1200.06	0.976	-0.035	-0.102	0.918986	0.959464	0.0932965	0.0666959	0.086134	0.086134	TRUE	0.168869	No
1515	ENSMAUG00000001626				ENSMAUG00000001626	0.6	3.514	1.813	0.418	0.676049		12	10.2053	12	12	TRUE	0.611795	No
1516	ENSMAUG00000001627	101838647	Gpr4	G protein-coupled receptor 4 [Source:NCBI gene;Acc:101838647]	ENSMAUG00000001627	970.6	0.421	-1.248	-2.797	0.00516559	0.151441	0.17512	0.0678875	0.142579	0.142579	TRUE	0.0834227	No
1517	ENSMAUG00000001628	101840268		ADAM metallopeptidase domain 19 [Source:NCBI gene;Acc:101840268]	ENSMAUG00000001628	656.85	0.839	-0.253	-0.486	0.626824	0.795068	0.248163	0.0708638	0.194181	0.194181	TRUE	0.334282	No
1518	ENSMAUG00000001629	101834538	Meox1	mesenchyme homeobox 1 [Source:NCBI gene;Acc:101834538]	ENSMAUG00000001629	3.32	2.935	1.553	1.415	0.157144		1e-08	1.88084	0.499368	0.499368	TRUE	0.388824	No
1519	ENSMAUG00000001630	101823553	Rtn4ip1	reticulon 4 interacting protein 1 [Source:NCBI gene;Acc:101823553]	ENSMAUG00000001630	460.89	0.854	-0.228	-1.311	0.189855	0.435985	0.00874083	0.0747789	0.0196767	0.0196767	TRUE	0.173215	No
1520	ENSMAUG00000001631	101843528	Olfr262	olfactory receptor 5AN1-like [Source:NCBI gene;Acc:101843528]	ENSMAUG00000001631	0
1521	ENSMAUG00000001635	101830636	Slc34a3	solute carrier family 34 member 3 [Source:NCBI gene;Acc:101830636]	ENSMAUG00000001635	0.11	2.322	1.215	0.277	0.781535		1e-08	53.0005	12	12	TRUE	0.467346	No
1522	ENSMAUG00000001636				ENSMAUG00000001636	576.9	1.223	0.291	0.776	0.437913	0.658715	0.1139	0.0721401	0.0996928	0.0996928	TRUE	0.485993	No
1523	ENSMAUG00000001637	101833726	Mgat3	beta-1,4-mannosyl-glycoprotein 4-beta-N-acetylglucosaminyltransferase [Source:NCBI gene;Acc:101833726]	ENSMAUG00000001637	168.21	1.268	0.342	1.369	0.171151	0.418099	0.0225782	0.0976119	0.0390451	0.0390451	TRUE	0.187216	No
1524	ENSMAUG00000001641	101840000	Upk1b	uroplakin 1B [Source:NCBI gene;Acc:101840000]	ENSMAUG00000001641	831.33	0.853	-0.229	-0.581	0.561209	0.752212	0.126768	0.0689313	0.110326	0.110326	TRUE	0.529479	No
1525	ENSMAUG00000001642	101823521	H2ac1	histone H2A type 4 [Source:NCBI gene;Acc:101823521]	ENSMAUG00000001642	1.02	2.434	1.283	0.436	0.663108		1e-08	5.99729	4.43996	4.43996	TRUE	0.182912	No
1526	ENSMAUG00000001643	101837144	Spata46	spermatogenesis associated 46 [Source:NCBI gene;Acc:101837144]	ENSMAUG00000001643	0.95	0.109	-3.201	-1.143	0.252882		1e-08	6.4077	4.42984	4.42984	TRUE	0.0211395	No
1527	ENSMAUG00000001644				ENSMAUG00000001644	439.65	2.71	1.438	2.845	0.00443498	0.147355	0.231687	0.0754129	0.181036	0.181036	TRUE	0.164871	No
1528	ENSMAUG00000001647				ENSMAUG00000001647	574.75	1.125	0.17	0.994	0.320458	0.563521	0.00841219	0.0721793	0.0188409	0.0188409	TRUE	0.147405	No
1529	ENSMAUG00000001649	101840643	Cyp26b1	cytochrome P450 26B1 [Source:NCBI gene;Acc:101840643]	ENSMAUG00000001649	62.84	1.426	0.512	1.393	0.163531	0.409597	0.055964	0.157902	0.0831962	0.0831962	TRUE	0.363327	No
1530	ENSMAUG00000001652				ENSMAUG00000001652	0.34	2.849	1.511	0.352	0.724633		1e-08	17.9011	11.5517	11.5517	TRUE	0.261732	No
1531	ENSMAUG00000001653	101842774	Efcab11	EF-hand calcium binding domain 11 [Source:NCBI gene;Acc:101842774]	ENSMAUG00000001653	15.65	0.615	-0.702	-1.058	0.290109	0.534309	0.197854	0.448038	0.264307	0.264307	TRUE	0.705674	No
1532	ENSMAUG00000001655	101831649	Olfr649	olfactory receptor 52H1-like [Source:NCBI gene;Acc:101831649]	ENSMAUG00000001655	0.15	1.414	0.499	0.113	0.909778		1e-08	40.1728	12	12	TRUE	0.263863	No
1533	ENSMAUG00000001657		Nit2	nitrilase family, member 2 [Source:MGI Symbol;Acc:MGI:1261838]	ENSMAUG00000001657	317.47	1.001	0.001	0.004	0.996895	0.998475	0.0647968	0.0807072	0.0688204	0.0688204	TRUE	0.228656	No
1534	ENSMAUG00000001659	101838998	Fat2	FAT atypical cadherin 2 [Source:NCBI gene;Acc:101838998]	ENSMAUG00000001659	22.99	1.893	0.92	2.024	0.0429605	0.25398	0.0462122	0.324779	0.111111	0.111111	TRUE	0.294783	No
1535	ENSMAUG00000001661	106021496	Gcnt7	glucosaminyl (N-acetyl) transferase family member 7 [Source:NCBI gene;Acc:106021496]	ENSMAUG00000001661	0.08	1	0	0	1		1e-08	74.4077	12	12	TRUE	0.147763	No
1536	ENSMAUG00000001664				ENSMAUG00000001664	106.36	1.554	0.636	1.204	0.228555	0.471958	0.222015	0.11852	0.19133	0.19133	TRUE	0.332344	No
1537	ENSMAUG00000001665	101836337	Vps36	vacuolar protein sorting 36 homolog [Source:NCBI gene;Acc:101836337]	ENSMAUG00000001665	1967.05	0.92	-0.121	-0.686	0.492646	0.702391	0.0135879	0.0647308	0.0217644	0.0217644	TRUE	0.113856	No
1538	ENSMAUG00000001668				ENSMAUG00000001668	336.22	1.378	0.463	2.155	0.0311906	0.229578	0.0167121	0.0796448	0.0296948	0.0296948	TRUE	0.224852	No
1539	ENSMAUG00000001669				ENSMAUG00000001669	3.1	0.594	-0.751	-0.638	0.523628		0.254147	2.01484	0.746473	0.746473	TRUE	0.838211	No
1540	ENSMAUG00000001671	101825367	Apip	APAF1 interacting protein [Source:NCBI gene;Acc:101825367]	ENSMAUG00000001671	888.41	0.748	-0.418	-2.199	0.0278595	0.22391	0.0159927	0.0684639	0.0248941	0.0248941	TRUE	0.177238	No
1541	ENSMAUG00000001673	101837533	Cct6b	chaperonin containing TCP1 subunit 6B [Source:NCBI gene;Acc:101837533]	ENSMAUG00000001673	34.62	0.868	-0.205	-0.464	0.642649	0.804239	0.0732457	0.236374	0.114325	0.114325	TRUE	0.162199	No
1542	ENSMAUG00000001674	101832436	Olfr1340	olfactory receptor 2A5-like [Source:NCBI gene;Acc:101832436]	ENSMAUG00000001674	0.19	1.414	0.499	0.113	0.909779		1e-08	32.7254	12	12	TRUE	0.486619	No
1543	ENSMAUG00000001676	101836318	Prr18	proline rich 18 [Source:NCBI gene;Acc:101836318]	ENSMAUG00000001676	54.93	0.988	-0.018	-0.047	0.962568	0.981988	0.0559912	0.171766	0.0846729	0.0846729	TRUE	0.119804	No
1544	ENSMAUG00000001677		Suz12	SUZ12 polycomb repressive complex 2 subunit [Source:MGI Symbol;Acc:MGI:1261758]	ENSMAUG00000001677	493.25	1.742	0.8	1.278	0.201359	0.449102	0.388405	0.0739179	0.28103	0.28103	TRUE	0.885384	No
1545	ENSMAUG00000001678				ENSMAUG00000001678	41.78	1.143	0.192	0.33	0.741024	0.863655	0.233534	0.20642	0.226203	0.226203	TRUE	0.0657477	No
1546	ENSMAUG00000001680	101831142	Grid2	glutamate ionotropic receptor delta type subunit 2 [Source:NCBI gene;Acc:101831142]	ENSMAUG00000001680	16	0.914	-0.13	-0.21	0.833434	0.916436	0.10072	0.439575	0.188802	0.188802	TRUE	0.657939	No
1547	ENSMAUG00000001682	101836694	Sec14l4	SEC14-like protein 4 [Source:NCBI gene;Acc:101836694]	ENSMAUG00000001682	2213.56	0.967	-0.048	-0.175	0.861313	0.929708	0.0458998	0.0643884	0.0536153	0.0536153	TRUE	0.391517	No
1548	ENSMAUG00000001683		Slc12a8	solute carrier family 12 (potassium/chloride transporters), member 8 [Source:MGI Symbol;Acc:MGI:2443672]	ENSMAUG00000001683	25.24	0.999	-0.002	-0.004	0.996754	0.998399	0.11022	0.301321	0.160884	0.160884	TRUE	1.18152	No
1549	ENSMAUG00000001685	101823022	Snai3	snail family transcriptional repressor 3 [Source:NCBI gene;Acc:101823022]	ENSMAUG00000001685	7.7	1.317	0.397	0.533	0.593999	0.774871	1e-08	0.847024	0.311918	0.311918	TRUE	0.106495	No
1550	ENSMAUG00000001686	101841460		folate receptor alpha [Source:NCBI gene;Acc:101841460]	ENSMAUG00000001686	133.57	0.976	-0.036	-0.075	0.94025	0.970485	0.169352	0.106937	0.15151	0.15151	TRUE	0.14269	No
1551	ENSMAUG00000001687	101833637	Gtf3c5	general transcription factor IIIC subunit 5 [Source:NCBI gene;Acc:101833637]	ENSMAUG00000001687	1402.07	1.107	0.147	0.791	0.429128	0.652263	0.0150291	0.0659698	0.0242286	0.0242286	TRUE	0.228458	No
1552	ENSMAUG00000001690	101833229	Snrnp35	small nuclear ribonucleoprotein U11/U12 subunit 35 [Source:NCBI gene;Acc:101833229]	ENSMAUG00000001690	710.58	0.744	-0.427	-1.703	0.0885095	0.320221	0.0369016	0.0701677	0.0439066	0.0439066	TRUE	0.516349	No
1553	ENSMAUG00000001692		Saa3	serum amyloid A 3 [Source:MGI Symbol;Acc:MGI:98223]	ENSMAUG00000001692	95477.3	0.764	-0.387	-0.788	0.43066	0.652867	0.209902	0.0617194	0.174214	0.174214	TRUE	0.354533	No
1554	ENSMAUG00000001693	101830671	Trpv2	transient receptor potential cation channel subfamily V member 2 [Source:NCBI gene;Acc:101830671]	ENSMAUG00000001693	2596.64	0.653	-0.616	-1.973	0.0484919	0.26401	0.064123	0.0639853	0.069766	0.069766	TRUE	0.0997984	No
1555	ENSMAUG00000001695		Mms22l	MMS22-like, DNA repair protein [Source:MGI Symbol;Acc:MGI:2684980]	ENSMAUG00000001695	528.66	1.378	0.462	1.921	0.0547314	0.271614	0.0292874	0.0730967	0.0396592	0.0396592	TRUE	0.328134	No
1556	ENSMAUG00000001696	101826767	Dhx16	DEAH-box helicase 16 [Source:NCBI gene;Acc:101826767]	ENSMAUG00000001696	1703.14	0.816	-0.293	-1.54	0.123582	0.363124	0.0167385	0.0652073	0.0254488	0.0254488	TRUE	0.073429	No
1557	ENSMAUG00000001698	101824785	Igfbp5	insulin like growth factor binding protein 5 [Source:NCBI gene;Acc:101824785]	ENSMAUG00000001698	5331.07	1.092	0.127	0.62	0.535556	0.734306	0.0221565	0.0627906	0.0298742	0.0298742	TRUE	0.123745	No
1558	ENSMAUG00000001700		Ucp1	uncoupling protein 1 (mitochondrial, proton carrier) [Source:MGI Symbol;Acc:MGI:98894]	ENSMAUG00000001700	312.35	14.274	3.835	1.225			7.06047	0.0810197	3.2306	7.06047	TRUE	18.35	Yes
1559	ENSMAUG00000001701	101824847	Pacrg	parkin coregulated [Source:NCBI gene;Acc:101824847]	ENSMAUG00000001701	249.16	0.943	-0.085	-0.277	0.781735	0.887805	0.0565851	0.0859298	0.0634337	0.0634337	TRUE	0.464418	No
1560	ENSMAUG00000001703	101841378	Tmtc4	transmembrane O-mannosyltransferase targeting cadherins 4 [Source:NCBI gene;Acc:101841378]	ENSMAUG00000001703	924.71	1.178	0.237	1.063	0.28757	0.531811	0.026337	0.0681967	0.0345728	0.0345728	TRUE	0.442023	No
1561	ENSMAUG00000001705	101834235	Tyro3	TYRO3 protein tyrosine kinase [Source:NCBI gene;Acc:101834235]	ENSMAUG00000001705	1527	0.69	-0.536	-1.819	0.0689311	0.292931	0.0585255	0.0656169	0.0619044	0.0619044	TRUE	0.0792107	No
1562	ENSMAUG00000001706	101843716	Cyp2e1	cytochrome P450 2E1-like [Source:NCBI gene;Acc:101843716]	ENSMAUG00000001706	4818.71	0.336	-1.572	-4.322	1.54858e-05	0.0101529	0.10322	0.0629112	0.095121	0.095121	TRUE	0.320256	No
1563	ENSMAUG00000001708				ENSMAUG00000001708	7.03	4.625	2.209	1.506	0.131992	0.373566	1.61437	0.921701	1.34418	1.34418	TRUE	0.1284	No
1564	ENSMAUG00000001709	101844329	Olfr1426	olfactory receptor 4D10-like [Source:NCBI gene;Acc:101844329]	ENSMAUG00000001709	0.08	1	0	0	1		1e-08	74.4077	12	12	TRUE	0.147763	No
1565	ENSMAUG00000001710	101844751		chromosome unknown C1orf43 homolog [Source:NCBI gene;Acc:101844751]	ENSMAUG00000001710	1196.61	0.971	-0.043	-0.322	0.747395	0.867084	0.00388199	0.0667105	0.0119341	0.0119341	TRUE	0.035875	No
1566	ENSMAUG00000001712	101825815	2810408A11Rik	uncharacterized LOC101825815 [Source:NCBI gene;Acc:101825815]	ENSMAUG00000001712	56.84	0.561	-0.834	-1.49	0.136279	0.379401	0.221868	0.168065	0.207093	0.207093	TRUE	0.402295	No
1567	ENSMAUG00000001713		Mgst1	microsomal glutathione S-transferase 1 [Source:MGI Symbol;Acc:MGI:1913850]	ENSMAUG00000001713	8541.87	1.096	0.133	0.755	0.450087	0.670446	0.0140362	0.0623641	0.0221605	0.0221605	TRUE	0.192711	No
1568	ENSMAUG00000001714	101837289	Prr36	proline rich 36 [Source:NCBI gene;Acc:101837289]	ENSMAUG00000001714	154.56	0.42	-1.253	-2.965	0.00302641	0.12982	0.128714	0.100787	0.121054	0.121054	TRUE	0.0652647	No
1569	ENSMAUG00000001715	101827757	Pccb	propionyl-CoA carboxylase subunit beta [Source:NCBI gene;Acc:101827757]	ENSMAUG00000001715	824.97	1.369	0.453	2.96	0.00307324	0.12982	0.00664205	0.0689874	0.0155523	0.0155523	TRUE	0.15608	No
1570	ENSMAUG00000001716	101834422	Zfyve16	zinc finger FYVE-type containing 16 [Source:NCBI gene;Acc:101834422]	ENSMAUG00000001716	1104.03	0.919	-0.122	-0.479	0.63173	0.797613	0.0397479	0.0671344	0.0456049	0.0456049	TRUE	0.113993	No
1571	ENSMAUG00000001720		Use1	unconventional SNARE in the ER 1 homolog (S. cerevisiae) [Source:MGI Symbol;Acc:MGI:1914273]	ENSMAUG00000001720	1912.95	0.943	-0.085	-0.232	0.816465	0.906542	0.108324	0.0648178	0.0962721	0.0962721	TRUE	0.114179	No
1572	ENSMAUG00000001722		Sh3bgr	SH3-binding domain glutamic acid-rich protein [Source:MGI Symbol;Acc:MGI:1354740]	ENSMAUG00000001722	1043.93	0.673	-0.571	-1.803	0.0713195	0.295933	0.0692088	0.0674497	0.0711519	0.0711519	TRUE	0.753298	No
1573	ENSMAUG00000001723		Qrfp	pyroglutamylated RFamide peptide [Source:MGI Symbol;Acc:MGI:3630329]	ENSMAUG00000001723	2.59	1.268	0.343	0.248	0.804281		0.471138	2.39638	1.03899	1.03899	TRUE	1.16593	No
1574	ENSMAUG00000001727	101835220	Terf1	telomeric repeat binding factor 1 [Source:NCBI gene;Acc:101835220]	ENSMAUG00000001727	1063.69	0.893	-0.164	-0.559	0.576295	0.763394	0.0556569	0.0673421	0.0608235	0.0608235	TRUE	0.710349	No
1575	ENSMAUG00000001728	101839601		ribosomal protein L35 [Source:NCBI gene;Acc:101839601]	ENSMAUG00000001728	17978.7	0.371	-1.429	-3.207	0.00133895	0.0975276	0.185135	0.0619925	0.143073	0.143073	TRUE	0.318038	No
1576	ENSMAUG00000001729		Ascc2	activating signal cointegrator 1 complex subunit 2 [Source:MGI Symbol;Acc:MGI:1922702]	ENSMAUG00000001729	2307.27	0.855	-0.225	-1.133	0.257024	0.500558	0.0185633	0.0642774	0.0280223	0.0280223	TRUE	0.347755	No
1577	ENSMAUG00000001730	101832317		olfactory receptor 5AN1 [Source:NCBI gene;Acc:101832317]	ENSMAUG00000001730	0
1578	ENSMAUG00000001731	101828589	Ppp2r2d	protein phosphatase 2 regulatory subunit Bdelta [Source:NCBI gene;Acc:101828589]	ENSMAUG00000001731	1974.42	0.909	-0.138	-0.599	0.549362	0.743892	0.0310341	0.0647193	0.0377561	0.0377561	TRUE	0.345233	No
1579	ENSMAUG00000001735	101842608	Uhmk1	U2AF homology motif kinase 1 [Source:NCBI gene;Acc:101842608]	ENSMAUG00000001735	977.04	0.848	-0.238	-1.229	0.218957	0.464927	0.0166266	0.0678463	0.0258125	0.0258125	TRUE	0.165747	No
1580	ENSMAUG00000001736	101833143	Slc4a10	solute carrier family 4 member 10 [Source:NCBI gene;Acc:101833143]	ENSMAUG00000001736	2.78	1.045	0.064	0.037	0.970382		1.6046	2.23552	1.80149	1.80149	TRUE	0.574257	No
1581	ENSMAUG00000001738	101826501	Klhl15	kelch like family member 15 [Source:NCBI gene;Acc:101826501]	ENSMAUG00000001738	664.89	0.761	-0.395	-1.567	0.117227	0.358019	0.0371334	0.0707525	0.0442079	0.0442079	TRUE	0.184873	No
1582	ENSMAUG00000001739		Fhl4	four and a half LIM domains 4 [Source:MGI Symbol;Acc:MGI:1338765]	ENSMAUG00000001739	68.11	0.816	-0.294	-0.793	0.427873	0.651821	0.060095	0.150451	0.0822563	0.0822563	TRUE	0.259728	No
1583	ENSMAUG00000001742	101838446	Kcna4	potassium voltage-gated channel subfamily A member 4 [Source:NCBI gene;Acc:101838446]	ENSMAUG00000001742	1	10.382	3.376	1.004	0.315379		8.35349	6.12592	6.95669	6.95669	TRUE	0.168897	No
1584	ENSMAUG00000001743	101829434	Fam114a1	family with sequence similarity 114 member A1 [Source:NCBI gene;Acc:101829434]	ENSMAUG00000001743	1953.79	0.951	-0.073	-0.421	0.673433	0.822181	0.0130209	0.0647517	0.0212024	0.0212024	TRUE	0.131754	No
1585	ENSMAUG00000001745	101836855	Rlim	ring finger protein, LIM domain interacting [Source:NCBI gene;Acc:101836855]	ENSMAUG00000001745	401.61	1.471	0.557	3.506	0.000455153	0.0623219	0.00510091	0.076716	0.0157197	0.0157197	TRUE	0.0695814	No
1586	ENSMAUG00000001746	101832847	Defb20	defensin beta 128 [Source:NCBI gene;Acc:101832847]	ENSMAUG00000001746	0
1587	ENSMAUG00000001747	101827204		olfactory receptor 141 [Source:NCBI gene;Acc:101827204]	ENSMAUG00000001747	0
1588	ENSMAUG00000001751				ENSMAUG00000001751	1153.04	0.705	-0.503	-2.416	0.0157119	0.19564	0.0211572	0.0669015	0.0304474	0.0304474	TRUE	0.0672078	No
1589	ENSMAUG00000001752	101833880	Cdca8	cell division cycle associated 8 [Source:NCBI gene;Acc:101833880]	ENSMAUG00000001752	1320.56	0.841	-0.251	-0.971	0.331703	0.573257	0.0439901	0.0662361	0.0471813	0.0471813	TRUE	0.861091	No
1590	ENSMAUG00000001753				ENSMAUG00000001753	49.18	1.834	0.875	2.064	0.0390118	0.248764	0.066159	0.184624	0.105305	0.105305	TRUE	0.209361	No
1591	ENSMAUG00000001754	106021936	Crnn	cornulin [Source:NCBI gene;Acc:106021936]	ENSMAUG00000001754	6.94	1.208	0.273	0.265	0.791189	0.893251	0.454368	0.932883	0.601571	0.601571	TRUE	0.621755	No
1592	ENSMAUG00000001755	101840694	Entpd1	ectonucleoside triphosphate diphosphohydrolase 1 [Source:NCBI gene;Acc:101840694]	ENSMAUG00000001755	327.58	1.409	0.495	1.181	0.237675	0.482078	0.140874	0.0801192	0.123618	0.123618	TRUE	0.152935	No
1593	ENSMAUG00000001759	101827344	Spag6l	sperm-associated antigen 6 [Source:NCBI gene;Acc:101827344]	ENSMAUG00000001759	616.9	1.702	0.768	2.079	0.0376057	0.245261	0.101424	0.0714602	0.0965378	0.0965378	TRUE	0.28702	No
1594	ENSMAUG00000001761	101832835	Olfr1428	olfactory receptor 4D6 [Source:NCBI gene;Acc:101832835]	ENSMAUG00000001761	0
1595	ENSMAUG00000001762	101838428	Pax7	paired box 7 [Source:NCBI gene;Acc:101838428]	ENSMAUG00000001762	11.07	0.775	-0.367	-0.374	0.708381	0.844755	0.611656	0.60781	0.610667	0.610667	TRUE	1.7575	No
1596	ENSMAUG00000001763	101826393		testin LIM domain protein [Source:NCBI gene;Acc:101826393]	ENSMAUG00000001763	2235.51	1.024	0.034	0.225	0.822239	0.910199	0.00815889	0.0643616	0.0158808	0.0158808	TRUE	0.0797038	No
1597	ENSMAUG00000001766	101838779	2610528A11Rik	chromosome unknown C10orf99 homolog [Source:NCBI gene;Acc:101838779]	ENSMAUG00000001766	76.95	0.638	-0.649	-1.66	0.096848	0.331746	0.0800502	0.140258	0.0954176	0.0954176	TRUE	0.271659	No
1598	ENSMAUG00000001767	101823205	Olfr272	olfactory receptor 13C8-like [Source:NCBI gene;Acc:101823205]	ENSMAUG00000001767	0
1599	ENSMAUG00000001769	101836067	Stard13	StAR related lipid transfer domain containing 13 [Source:NCBI gene;Acc:101836067]	ENSMAUG00000001769	3943.34	0.954	-0.068	-0.389	0.697438	0.836756	0.0140931	0.0631898	0.0219939	0.0219939	TRUE	0.0921253	No
1600	ENSMAUG00000001771		Gm45521	predicted gene 45521 [Source:MGI Symbol;Acc:MGI:5791357]	ENSMAUG00000001771	148.77	0.627	-0.673	-2.852	0.00434839	0.146264	0.0167441	0.10231	0.0336684	0.0336684	TRUE	0.154501	No
1601	ENSMAUG00000001772	101832575	Htr5a	5-hydroxytryptamine receptor 5A [Source:NCBI gene;Acc:101832575]	ENSMAUG00000001772	1.86	1.444	0.53	0.374	0.708577		1e-08	3.31448	0.817379	0.817379	TRUE	0.285345	No
1602	ENSMAUG00000001773	101836874	Ywhah	tyrosine 3-monooxygenase/tryptophan 5-monooxygenase activation protein eta [Source:NCBI gene;Acc:101836874]	ENSMAUG00000001773	2341.5	1.564	0.646	1.429	0.152863	0.398479	0.183636	0.0642391	0.146503	0.146503	TRUE	2.44484	No
1603	ENSMAUG00000001774	101826746	Adgra1	adhesion G protein-coupled receptor A1 [Source:NCBI gene;Acc:101826746]	ENSMAUG00000001774	9.16	0.866	-0.207	-0.347	0.728511	0.856308	1e-08	0.721908	0.168194	0.168194	TRUE	0.126066	No
1604	ENSMAUG00000001775	101828063	Bmp4	bone morphogenetic protein 4 [Source:NCBI gene;Acc:101828063]	ENSMAUG00000001775	1774.82	0.986	-0.02	-0.068	0.945432	0.973078	0.0641707	0.0650638	0.0622952	0.0622952	TRUE	0.209981	No
1605	ENSMAUG00000001776	101832786		testis-expressed protein 19.2 [Source:NCBI gene;Acc:101832786]	ENSMAUG00000001776	2.24	3.667	1.875	1.168	0.242706		0.442114	2.76431	1.18003	1.18003	TRUE	1.16774	No
1606	ENSMAUG00000001777	101842731	Olfr1440	olfactory receptor 1440 [Source:NCBI gene;Acc:101842731]	ENSMAUG00000001777	0
1607	ENSMAUG00000001778	101827870	Gfer	growth factor, augmenter of liver regeneration [Source:NCBI gene;Acc:101827870]	ENSMAUG00000001778	1041.44	0.677	-0.563	-1.672	0.094549	0.328107	0.083444	0.0674636	0.0809399	0.0809399	TRUE	0.147425	No
1608	ENSMAUG00000001783	101844919	Pcp4	Purkinje cell protein 4 [Source:NCBI gene;Acc:101844919]	ENSMAUG00000001783	27.64	0.68	-0.556	-1.017	0.308987	0.553143	0.143306	0.280447	0.178085	0.178085	TRUE	0.503669	No
1609	ENSMAUG00000001785	101843731		vomeronasal type-1 receptor 4-like [Source:NCBI gene;Acc:101843731]	ENSMAUG00000001785	0
1610	ENSMAUG00000001786	101825956	Stra8	stimulated by retinoic acid 8 [Source:NCBI gene;Acc:101825956]	ENSMAUG00000001786	1.44	0.87	-0.202	-0.11	0.912143		0.570342	4.26302	1.60819	1.60819	TRUE	0.290724	No
1611	ENSMAUG00000001787	101826355	Fndc3b	fibronectin type III domain containing 3B [Source:NCBI gene;Acc:101826355]	ENSMAUG00000001787	2475.21	0.85	-0.235	-0.991	0.321586	0.564571	0.0323172	0.0640996	0.0401895	0.0401895	TRUE	0.416528	No
1612	ENSMAUG00000001788	101843505	Ntrk3	neurotrophic receptor tyrosine kinase 3 [Source:NCBI gene;Acc:101843505]	ENSMAUG00000001788	229.95	0.607	-0.721	-1.593	0.111224	0.350912	0.161192	0.0879577	0.143853	0.143853	TRUE	0.187036	No
1613	ENSMAUG00000001789	101841868		ETS-related transcription factor Elf-4-like [Source:NCBI gene;Acc:101841868]	ENSMAUG00000001789	89.4	2.093	1.065	1.673	0.0942623	0.327849	0.349788	0.129305	0.281246	0.281246	TRUE	0.508794	No
1614	ENSMAUG00000001790	101837032	Rad17	RAD17 checkpoint clamp loader component [Source:NCBI gene;Acc:101837032]	ENSMAUG00000001790	509.6	1.335	0.417	1.358	0.174618	0.42201	0.0655707	0.0735244	0.0659314	0.0659314	TRUE	0.412448	No
1615	ENSMAUG00000001791	101823957	Olfr1031	olfactory receptor 5M8-like [Source:NCBI gene;Acc:101823957]	ENSMAUG00000001791	0
1616	ENSMAUG00000001792		P2ry10	purinergic receptor P2Y, G-protein coupled 10 [Source:MGI Symbol;Acc:MGI:1926076]	ENSMAUG00000001792	27.17	1.83	0.872	0.813	0.416214	0.643101	1.17782	0.284289	0.789061	0.789061	TRUE	1.73995	No
1617	ENSMAUG00000001793				ENSMAUG00000001793	0
1618	ENSMAUG00000001794	101832743	Spsb4	splA/ryanodine receptor domain and SOCS box containing 4 [Source:NCBI gene;Acc:101832743]	ENSMAUG00000001794	94.85	0.724	-0.466	-1.058	0.290209	0.534344	0.128994	0.125424	0.127988	0.127988	TRUE	0.08698	No
1619	ENSMAUG00000001795		Calcr	calcitonin receptor [Source:MGI Symbol;Acc:MGI:101950]	ENSMAUG00000001795	0.14	0.726	-0.462	-0.105	0.91646		1e-08	43.217	12	12	TRUE	0.185934	No
1620	ENSMAUG00000001797	101843068	Adap2	ArfGAP with dual PH domains 2 [Source:NCBI gene;Acc:101843068]	ENSMAUG00000001797	459.41	1.489	0.575	1.25	0.211425	0.458646	0.183447	0.074821	0.150362	0.150362	TRUE	2.08032	No
1621	ENSMAUG00000001798	101825405	Capn11	calpain 11 [Source:NCBI gene;Acc:101825405]	ENSMAUG00000001798	15.83	0.53	-0.915	-1.631	0.102914	0.340578	0.0502094	0.443799	0.165709	0.165709	TRUE	0.560617	No
1622	ENSMAUG00000001799		Xkr5	X-linked Kx blood group related 5 [Source:MGI Symbol;Acc:MGI:2442327]	ENSMAUG00000001799	2.06	2.394	1.26	0.871	0.383484		1e-08	2.9976	1.05719	1.05719	TRUE	0.523874	No
1623	ENSMAUG00000001800	101827392		olfactory receptor 1468-like [Source:NCBI gene;Acc:101827392]	ENSMAUG00000001800	0
1624	ENSMAUG00000001801		Srl	sarcalumenin [Source:MGI Symbol;Acc:MGI:2146620]	ENSMAUG00000001801	29.4	2.044	1.031	1.321	0.186383	0.432659	0.467176	0.267349	0.411761	0.411761	TRUE	0.443147	No
1625	ENSMAUG00000001802	101824119	Ltk	leukocyte receptor tyrosine kinase [Source:NCBI gene;Acc:101824119]	ENSMAUG00000001802	3.55	3.954	1.983	1.413	0.157772		0.456851	1.76764	0.928484	0.928484	TRUE	0.945175	No
1626	ENSMAUG00000001803		Ift57	intraflagellar transport 57 [Source:MGI Symbol;Acc:MGI:1921166]	ENSMAUG00000001803	997.94	1.348	0.431	1.675	0.0938916	0.327584	0.040693	0.0677167	0.0466969	0.0466969	TRUE	0.655177	No
1627	ENSMAUG00000001804	101831880	Pla2g2c	phospholipase A2 group IIC [Source:NCBI gene;Acc:101831880]	ENSMAUG00000001804	2.05	1.29	0.367	0.324	0.746264		1e-08	3.00934	0.62541	0.62541	TRUE	0.147762	No
1628	ENSMAUG00000001805				ENSMAUG00000001805	203.12	0.771	-0.376	-1.392	0.163975	0.409614	0.035829	0.0914323	0.0476846	0.0476846	TRUE	0.0982688	No
1629	ENSMAUG00000001806		Etfa	electron transferring flavoprotein, alpha polypeptide [Source:MGI Symbol;Acc:MGI:106092]	ENSMAUG00000001806	1751.84	1.612	0.689	2.532	0.0113521	0.181275	0.0469211	0.0651086	0.0528131	0.0528131	TRUE	0.434565	No
1630	ENSMAUG00000001807	101823240	Ly6d	lymphocyte antigen 6 family member D [Source:NCBI gene;Acc:101823240]	ENSMAUG00000001807	563.69	0.768	-0.381	-1.296	0.194934	0.441564	0.0567654	0.0723856	0.0604509	0.0604509	TRUE	0.604107	No
1631	ENSMAUG00000001808	101836057		melanoma-associated antigen B1-like [Source:NCBI gene;Acc:101836057]	ENSMAUG00000001808	0
1632	ENSMAUG00000001809	101823878	Prl3a1	prolactin-like [Source:NCBI gene;Acc:101823878]	ENSMAUG00000001809	1.48	11.495	3.523	1.629	0.103264		1.05266	4.16015	2.19654	2.19654	TRUE	0.721926	No
1633	ENSMAUG00000001810	101829203	Scg2	secretogranin II [Source:NCBI gene;Acc:101829203]	ENSMAUG00000001810	11.12	1.843	0.882	0.92	0.35768	0.596788	0.569461	0.605726	0.578836	0.578836	TRUE	0.613113	No
1634	ENSMAUG00000001811	101838169		membrane associated ring-CH-type finger 5 [Source:NCBI gene;Acc:101838169]	ENSMAUG00000001811	1482.09	1.223	0.29	1.09	0.275778	0.520039	0.0430259	0.0657369	0.0504836	0.0504836	TRUE	0.384682	No
1635	ENSMAUG00000001812	101842566	Uhrf1bp1	UHRF1 binding protein 1 [Source:NCBI gene;Acc:101842566]	ENSMAUG00000001812	228.79	1.743	0.802	1.928	0.0537985	0.270292	0.133207	0.0880915	0.120589	0.120589	TRUE	0.789863	No
1636	ENSMAUG00000001813		Ccdc149	coiled-coil domain containing 149 [Source:MGI Symbol;Acc:MGI:2685293]	ENSMAUG00000001813	116.83	1.066	0.092	0.262	0.793137	0.89411	0.068111	0.113423	0.0801508	0.0801508	TRUE	0.334178	No
1637	ENSMAUG00000001814				ENSMAUG00000001814	40.31	1.355	0.438	1.09	0.27559	0.520039	0.0569732	0.211713	0.0942549	0.0942549	TRUE	0.788554	No
1638	ENSMAUG00000001815				ENSMAUG00000001815	0.16	1	0	0	1		1e-08	37.2347	12	12	TRUE	0.486767	No
1639	ENSMAUG00000001816	101832886	Lrch1	leucine rich repeats and calponin homology domain containing 1 [Source:NCBI gene;Acc:101832886]	ENSMAUG00000001816	1659.09	0.465	-1.105	-2.069	0.03852	0.247449	0.299171	0.0653016	0.205011	0.205011	TRUE	5.44983	No
1640	ENSMAUG00000001818		Ssxa1	synovial sarcoma, X member A1 [Source:MGI Symbol;Acc:MGI:2446782]	ENSMAUG00000001818	2.08	0.161	-2.638	-1.484	0.137794		0.78997	2.9756	1.59658	1.59658	TRUE	0.381665	No
1641	ENSMAUG00000001819				ENSMAUG00000001819	6.3	0.229	-2.124	-1.746	0.0807692	0.309684	0.848406	1.02168	0.900075	0.900075	TRUE	0.893478	No
1642	ENSMAUG00000001820	101829765	1700009N14Rik	GTP-binding nuclear protein Ran-like [Source:NCBI gene;Acc:101829765]	ENSMAUG00000001820	0
1643	ENSMAUG00000001821	101836954	Abhd8	abhydrolase domain containing 8 [Source:NCBI gene;Acc:101836954]	ENSMAUG00000001821	482.91	0.758	-0.4	-1.105	0.26904	0.512518	0.0989499	0.0741804	0.0923495	0.0923495	TRUE	0.569068	No
1644	ENSMAUG00000001822	101824220	Fuom	fucose mutarotase [Source:NCBI gene;Acc:101824220]	ENSMAUG00000001822	133.95	0.964	-0.053	-0.169	0.865774	0.93142	0.050997	0.106809	0.0642139	0.0642139	TRUE	0.953865	No
1645	ENSMAUG00000001823	101843571	Sod3	superoxide dismutase 3 [Source:NCBI gene;Acc:101843571]	ENSMAUG00000001823	100.86	1.121	0.164	0.427	0.669616	0.819927	0.0886974	0.121625	0.0969983	0.0969983	TRUE	0.16944	No
1646	ENSMAUG00000001824	101831565	Cybc1	chromosome unknown C17orf62 homolog [Source:NCBI gene;Acc:101831565]	ENSMAUG00000001824	3183.44	1.247	0.318	1.578	0.114465	0.355461	0.0197844	0.063556	0.0289278	0.0289278	TRUE	0.325338	No
1647	ENSMAUG00000001825				ENSMAUG00000001825	0.23	2.85	1.511	0.347	0.728899		1e-08	26.5391	12	12	TRUE	0.159227	No
1648	ENSMAUG00000001826				ENSMAUG00000001826	1570.79	0.765	-0.387	-1.042	0.297524	0.541504	0.10634	0.0655065	0.0987916	0.0987916	TRUE	0.213725	No
1649	ENSMAUG00000001827	101827723	Dad1	defender against cell death 1 [Source:NCBI gene;Acc:101827723]	ENSMAUG00000001827	4684.05	0.61	-0.713	-2.359	0.0183073	0.200985	0.0648759	0.0629473	0.0656384	0.0656384	TRUE	0.114222	No
1650	ENSMAUG00000001828	101823440	Pde7a	phosphodiesterase 7A [Source:NCBI gene;Acc:101823440]	ENSMAUG00000001828	2479.43	0.782	-0.354	-1.603	0.108989	0.347727	0.028554	0.0640954	0.0347296	0.0347296	TRUE	0.316068	No
1651	ENSMAUG00000001829				ENSMAUG00000001829	43.99	1.566	0.647	1.165	0.243936	0.488386	0.19811	0.199146	0.198396	0.198396	TRUE	1.69553	No
1652	ENSMAUG00000001830				ENSMAUG00000001830	455.55	1.615	0.692	1.777	0.0755436	0.301103	0.119802	0.0749326	0.10701	0.10701	TRUE	0.260982	No
1653	ENSMAUG00000001831	101840982	Igf2bp3	insulin like growth factor 2 mRNA binding protein 3 [Source:NCBI gene;Acc:101840982]	ENSMAUG00000001831	58.92	0.671	-0.575	-0.931	0.351837	0.591923	0.300005	0.164315	0.260973	0.260973	TRUE	1.30887	No
1654	ENSMAUG00000001832				ENSMAUG00000001832	0
1655	ENSMAUG00000001833	101838508	2210016F16Rik	chromosome unknown C9orf64 homolog [Source:NCBI gene;Acc:101838508]	ENSMAUG00000001833	595.3	0.862	-0.214	-1.21	0.226098	0.470359	0.0110506	0.071816	0.0207368	0.0207368	TRUE	0.0982836	No
1656	ENSMAUG00000001834	101825896	Phf21b	PHD finger protein 21B [Source:NCBI gene;Acc:101825896]	ENSMAUG00000001834	26.44	0.731	-0.453	-0.772	0.439981	0.66032	0.187325	0.290427	0.213891	0.213891	TRUE	0.452449	No
1657	ENSMAUG00000001835	101842920	Ppm1l	protein phosphatase, Mg2+/Mn2+ dependent 1L [Source:NCBI gene;Acc:101842920]	ENSMAUG00000001835	47791.6	0.114	-3.129	-2.306	0.0211363	0.207817	1.3272	0.0617826	1.03434	1.3272	TRUE	2.61468	No
1658	ENSMAUG00000001836	101827468	Taz	tafazzin [Source:NCBI gene;Acc:101827468]	ENSMAUG00000001836	620.63	0.982	-0.026	-0.179	0.858214	0.927816	0.00439243	0.0714013	0.0141571	0.0141571	TRUE	0.067951	No
1659	ENSMAUG00000001837	106020716	Ston1	stonin 1 [Source:NCBI gene;Acc:106020716]	ENSMAUG00000001837	319.2	1.389	0.474	1.35	0.177071	0.423819	0.0858717	0.0806037	0.086163	0.086163	TRUE	0.382729	No
1660	ENSMAUG00000001838	110339202	Lingo2	leucine rich repeat and Ig domain containing 2 [Source:NCBI gene;Acc:110339202]	ENSMAUG00000001838	0
1661	ENSMAUG00000001839		Parp10	poly (ADP-ribose) polymerase family, member 10 [Source:MGI Symbol;Acc:MGI:3712326]	ENSMAUG00000001839	1475	1.241	0.312	1.452	0.146436	0.390753	0.0255101	0.0657565	0.0325896	0.0325896	TRUE	0.275115	No
1662	ENSMAUG00000001840	101842730	Tpgs1	tubulin polyglutamylase complex subunit 1 [Source:NCBI gene;Acc:101842730]	ENSMAUG00000001840	695.7	0.874	-0.195	-0.494	0.621305	0.791768	0.126602	0.0703497	0.110651	0.110651	TRUE	0.138453	No
1663	ENSMAUG00000001841		Slc35e2	solute carrier family 35, member E2 [Source:MGI Symbol;Acc:MGI:2444240]	ENSMAUG00000001841	109.64	1.401	0.486	1.62	0.105297	0.34378	0.0397024	0.11682	0.0568561	0.0568561	TRUE	0.276646	No
1664	ENSMAUG00000001848				ENSMAUG00000001848	12.42	2.287	1.193	1.214	0.224882	0.469316	0.671712	0.548745	0.619328	0.619328	TRUE	0.104432	No
1665	ENSMAUG00000001849	101842304	Khnyn	KH and NYN domain containing [Source:NCBI gene;Acc:101842304]	ENSMAUG00000001849	674.25	0.889	-0.17	-0.514	0.607074	0.782659	0.080304	0.0706262	0.0776272	0.0776272	TRUE	0.186753	No
1666	ENSMAUG00000001850	101834183	Samd12	sterile alpha motif domain containing 12 [Source:NCBI gene;Acc:101834183]	ENSMAUG00000001850	447.38	0.281	-1.834	-2.582	0.00981171	0.176298	0.526328	0.0751753	0.360149	0.360149	TRUE	3.51739	No
1667	ENSMAUG00000001852	101837879	Nol3	nucleolar protein 3 [Source:NCBI gene;Acc:101837879]	ENSMAUG00000001852	1012.57	0.574	-0.802	-2.331	0.0197459	0.204916	0.0922816	0.0676292	0.0842488	0.0842488	TRUE	0.252263	No
1668	ENSMAUG00000001856				ENSMAUG00000001856	1268.73	1.18	0.238	0.685	0.493232	0.70283	0.0937811	0.0664232	0.0864072	0.0864072	TRUE	0.413931	No
1669	ENSMAUG00000001857	101827506	Snf8	SNF8 subunit of ESCRT-II [Source:NCBI gene;Acc:101827506]	ENSMAUG00000001857	3979.33	0.552	-0.857	-2.714	0.00665387	0.159714	0.0736341	0.063176	0.0716016	0.0716016	TRUE	0.139074	No
1670	ENSMAUG00000001858	101825334	Capg	capping actin protein, gelsolin like [Source:NCBI gene;Acc:101825334]	ENSMAUG00000001858	7620.36	0.842	-0.247	-0.854	0.392841	0.624777	0.0501777	0.0624498	0.0602817	0.0602817	TRUE	0.0894349	No
1671	ENSMAUG00000001866	101837054	Mafg	MAF bZIP transcription factor G [Source:NCBI gene;Acc:101837054]	ENSMAUG00000001866	3147.82	0.921	-0.119	-0.973	0.330441	0.57221	0.00369594	0.0635775	0.0103869	0.0103869	TRUE	0.0263607	No
1672	ENSMAUG00000001867	101841869	Gm266	ras-related protein Rap-2a-like [Source:NCBI gene;Acc:101841869]	ENSMAUG00000001867	10.29	3.201	1.679	1.894	0.0582242	0.276365	0.344073	0.649658	0.441019	0.441019	TRUE	1.061	No
1673	ENSMAUG00000001868	101836748	Syt14	synaptotagmin 14 [Source:NCBI gene;Acc:101836748]	ENSMAUG00000001868	29.84	0.578	-0.79	-0.999	0.318015	0.561038	0.479662	0.264334	0.418917	0.418917	TRUE	2.31832	No
1674	ENSMAUG00000001869	101834968	Gtf2a1	general transcription factor IIA subunit 1 [Source:NCBI gene;Acc:101834968]	ENSMAUG00000001869	965.63	0.699	-0.516	-2.419	0.0155714	0.195232	0.0234353	0.0679195	0.0317429	0.0317429	TRUE	0.340737	No
1675	ENSMAUG00000001870	101823787	Mcat	malonyl-CoA-acyl carrier protein transacylase [Source:NCBI gene;Acc:101823787]	ENSMAUG00000001870	1397.15	0.753	-0.409	-1.51	0.131126	0.372507	0.0457245	0.065985	0.0522778	0.0522778	TRUE	0.0794359	No
1676	ENSMAUG00000001871	101840804	Cop1	COP1 E3 ubiquitin ligase [Source:NCBI gene;Acc:101840804]	ENSMAUG00000001871	2412.68	1.085	0.117	0.487	0.62609	0.794543	0.0353315	0.0641629	0.0413591	0.0413591	TRUE	0.420252	No
1677	ENSMAUG00000001872	101826613	Fn1	fibronectin 1 [Source:NCBI gene;Acc:101826613]	ENSMAUG00000001872	60591.8	1.112	0.153	0.707	0.479365	0.69112	0.0228523	0.0617559	0.0338102	0.0338102	TRUE	0.336619	No
1678	ENSMAUG00000001873	101833515	Fech	ferrochelatase [Source:NCBI gene;Acc:101833515]	ENSMAUG00000001873	740.85	1.418	0.503	1.625	0.104077	0.341984	0.0640532	0.0698199	0.0677354	0.0677354	TRUE	0.18808	No
1679	ENSMAUG00000001874	101838313	Cacng1	calcium voltage-gated channel auxiliary subunit gamma 1 [Source:NCBI gene;Acc:101838313]	ENSMAUG00000001874	15.44	48.203	5.591	2.158	0.0309309	0.228777	4.29623	0.453387	2.2759	4.29623	TRUE	0.267393	No
1680	ENSMAUG00000001875	101827001	Olfr1500	olfactory receptor 9Q1 [Source:NCBI gene;Acc:101827001]	ENSMAUG00000001875	0
1681	ENSMAUG00000001882	101832174	Hnrnph2	heterogeneous nuclear ribonucleoprotein H2 [Source:NCBI gene;Acc:101832174]	ENSMAUG00000001882	2189.58	1.452	0.538	1.25	0.211209	0.458266	0.177031	0.0644183	0.133085	0.133085	TRUE	3.66106	No
1682	ENSMAUG00000001883	101822676	Dsel	dermatan sulfate epimerase like [Source:NCBI gene;Acc:101822676]	ENSMAUG00000001883	334.42	0.771	-0.375	-1.811	0.0701504	0.294706	0.016313	0.0797418	0.0279425	0.0279425	TRUE	0.147674	No
1683	ENSMAUG00000001884	101836680	Mrpl34	mitochondrial ribosomal protein L34 [Source:NCBI gene;Acc:101836680]	ENSMAUG00000001884	850.67	0.699	-0.516	-1.033	0.301381	0.545124	0.229566	0.068766	0.178236	0.178236	TRUE	0.134417	No
1684	ENSMAUG00000001886		E330021D16Rik	RIKEN cDNA E330021D16 gene [Source:MGI Symbol;Acc:MGI:2141773]	ENSMAUG00000001886	87.79	0.793	-0.335	-0.833	0.404856	0.63461	0.0948986	0.130551	0.104278	0.104278	TRUE	0.674413	No
1685	ENSMAUG00000001890	101824739	Il1f6	interleukin 36 alpha [Source:NCBI gene;Acc:101824739]	ENSMAUG00000001890	6.06	47.086	5.557	2.707	0.00679612	0.16071	3.0524	1.0601	1.99561	1.99561	TRUE	0.165844	No
1686	ENSMAUG00000001893	101826173		ribosomal protein L27 [Source:NCBI gene;Acc:101826173]	ENSMAUG00000001893	6854.17	0.848	-0.237	-0.96	0.337247	0.578887	0.0387067	0.0625385	0.043813	0.043813	TRUE	0.138394	No
1687	ENSMAUG00000001894	101825713	Npas1	neuronal PAS domain protein 1 [Source:NCBI gene;Acc:101825713]	ENSMAUG00000001894	40.52	0.499	-1.004	-2.024	0.0430005	0.254018	0.129104	0.210915	0.150753	0.150753	TRUE	0.0923212	No
1688	ENSMAUG00000001896	101843575	Sord	sorbitol dehydrogenase [Source:NCBI gene;Acc:101843575]	ENSMAUG00000001896	468.22	1.108	0.148	0.606	0.544296	0.740734	0.0323928	0.0745734	0.0411157	0.0411157	TRUE	0.353671	No
1689	ENSMAUG00000001897	101838442	Lmntd2	lamin tail domain containing 2 [Source:NCBI gene;Acc:101838442]	ENSMAUG00000001897	15.73	1.087	0.12	0.184	0.853837	0.925854	0.0820186	0.446236	0.231332	0.231332	TRUE	0.759983	No
1690	ENSMAUG00000001898	101837608	Ppm1j	protein phosphatase, Mg2+/Mn2+ dependent 1J [Source:NCBI gene;Acc:101837608]	ENSMAUG00000001898	197.6	1.208	0.272	1	0.317265	0.560162	0.0361376	0.0922637	0.0481944	0.0481944	TRUE	0.233649	No
1691	ENSMAUG00000001903	101839375		actin gamma 1 [Source:NCBI gene;Acc:101839375]	ENSMAUG00000001903	7372.71	1.965	0.974	2.016	0.0438156	0.255636	0.218163	0.0624764	0.168195	0.168195	TRUE	2.85682	No
1692	ENSMAUG00000001906	101832702	Zfp428	zinc finger protein 428 [Source:NCBI gene;Acc:101832702]	ENSMAUG00000001906	188.48	0.639	-0.646	-1.527	0.126701	0.367296	0.135505	0.093745	0.123913	0.123913	TRUE	0.0702593	No
1693	ENSMAUG00000001907		Yeats2	YEATS domain containing 2 [Source:MGI Symbol;Acc:MGI:2447762]	ENSMAUG00000001907	394.06	1.666	0.736	1.84	0.0657383	0.288576	0.124595	0.0770042	0.113012	0.113012	TRUE	0.687857	No
1694	ENSMAUG00000001914	101829966		SEC14 like lipid binding 1 [Source:NCBI gene;Acc:101829966]	ENSMAUG00000001914	6595.45	0.887	-0.173	-0.831	0.405953	0.63557	0.0228182	0.0625731	0.0312029	0.0312029	TRUE	0.162852	No
1695	ENSMAUG00000001915	101833200	Plpp6	phospholipid phosphatase 6 [Source:NCBI gene;Acc:101833200]	ENSMAUG00000001915	82.16	2.553	1.352	3.072	0.00212778	0.114463	0.121481	0.135271	0.125548	0.125548	TRUE	0.322324	No
1696	ENSMAUG00000001916		Ifnk	interferon kappa [Source:MGI Symbol;Acc:MGI:2683287]	ENSMAUG00000001916	0.26	3.216	1.685	0.388	0.698282		1e-08	23.7749	12	12	TRUE	0.487284	No
1697	ENSMAUG00000001917				ENSMAUG00000001917	771.79	0.657	-0.607	-2.265	0.0235102	0.216457	0.0426541	0.0694926	0.0503299	0.0503299	TRUE	0.204655	No
1698	ENSMAUG00000001918	101840042	Col4a6	collagen type IV alpha 6 chain [Source:NCBI gene;Acc:101840042]	ENSMAUG00000001918	261.13	1.644	0.718	1.873	0.0610015	0.281785	0.107906	0.0848179	0.10219	0.10219	TRUE	0.104744	No
1699	ENSMAUG00000001919	101823171	Atp6v0d2	ATPase H+ transporting V0 subunit d2 [Source:NCBI gene;Acc:101823171]	ENSMAUG00000001919	36.94	0.717	-0.48	-0.81	0.417752	0.644427	0.229372	0.225388	0.228242	0.228242	TRUE	0.128127	No
1700	ENSMAUG00000001920		Qk	quaking [Source:MGI Symbol;Acc:MGI:97837]	ENSMAUG00000001920	1324.41	0.959	-0.06	-0.148	0.88247	0.940436	0.137931	0.0662228	0.1167	0.1167	TRUE	0.287467	No
1701	ENSMAUG00000001928	101823251	Scgn	secretagogin, EF-hand calcium binding protein [Source:NCBI gene;Acc:101823251]	ENSMAUG00000001928	77.36	0.717	-0.48	-1.103	0.270205	0.513724	0.110304	0.139839	0.118155	0.118155	TRUE	0.0823443	No
1702	ENSMAUG00000001929	101825061	Ap1s2	adaptor related protein complex 1 subunit sigma 2 [Source:NCBI gene;Acc:101825061]	ENSMAUG00000001929	1882.37	0.711	-0.491	-2.534	0.0112901	0.181048	0.0192768	0.0648691	0.0265176	0.0265176	TRUE	0.272309	No
1703	ENSMAUG00000001930	101834143		olfactory receptor 4K2-like [Source:NCBI gene;Acc:101834143]	ENSMAUG00000001930	0
1704	ENSMAUG00000001931	101833175	Loxl3	lysyl oxidase like 3 [Source:NCBI gene;Acc:101833175]	ENSMAUG00000001931	934.21	0.911	-0.134	-0.838	0.402288	0.632799	0.00873164	0.0681302	0.0173082	0.0173082	TRUE	0.0816799	No
1705	ENSMAUG00000001932	101829217		placenta associated 9 [Source:NCBI gene;Acc:101829217]	ENSMAUG00000001932	1155.37	0.492	-1.024	-1.95	0.0512104	0.267484	0.261278	0.0668909	0.19778	0.19778	TRUE	0.118182	No
1706	ENSMAUG00000001936	101841189	Inppl1	inositol polyphosphate phosphatase like 1 [Source:NCBI gene;Acc:101841189]	ENSMAUG00000001936	3032.75	0.959	-0.061	-0.434	0.663966	0.816799	0.00597032	0.0636504	0.0138927	0.0138927	TRUE	0.0714645	No
1707	ENSMAUG00000001937	101838719	Id4	inhibitor of DNA binding 4, HLH protein [Source:NCBI gene;Acc:101838719]	ENSMAUG00000001937	822.37	0.868	-0.205	-0.55	0.582156	0.767502	0.104995	0.0690106	0.0987032	0.0987032	TRUE	1.12735	No
1708	ENSMAUG00000001938	101843828	Trim10	tripartite motif containing 10 [Source:NCBI gene;Acc:101843828]	ENSMAUG00000001938	68.52	0.6	-0.737	-1.249	0.211512	0.458703	0.274294	0.14993	0.238231	0.238231	TRUE	0.329861	No
1709	ENSMAUG00000001942				ENSMAUG00000001942	460.4	1.612	0.689	1.754	0.0793952	0.307626	0.122656	0.0747927	0.108714	0.108714	TRUE	0.283338	No
1710	ENSMAUG00000001943		Pde9a	phosphodiesterase 9A [Source:MGI Symbol;Acc:MGI:1277179]	ENSMAUG00000001943	925.45	0.868	-0.205	-0.732	0.464095	0.680027	0.0547657	0.0681915	0.055485	0.055485	TRUE	0.936406	No
1711	ENSMAUG00000001944	101837433	Ccdc81	coiled-coil domain containing 81 [Source:NCBI gene;Acc:101837433]	ENSMAUG00000001944	264.6	1.09	0.124	0.378	0.705217	0.842506	0.0705615	0.0845142	0.0741005	0.0741005	TRUE	1.49174	No
1712	ENSMAUG00000001946	101841925	Polr1d	RNA polymerase I and III subunit D [Source:NCBI gene;Acc:101841925]	ENSMAUG00000001946	3171.76	0.892	-0.165	-0.952	0.341082	0.582485	0.0132084	0.063563	0.0213184	0.0213184	TRUE	0.146483	No
1713	ENSMAUG00000001948				ENSMAUG00000001948	187.55	0.385	-1.376	-2.069	0.0385707	0.247616	0.427068	0.0939049	0.313554	0.313554	TRUE	4.91118	No
1714	ENSMAUG00000001949	101827800	Stk32c	serine/threonine kinase 32C [Source:NCBI gene;Acc:101827800]	ENSMAUG00000001949	29.09	0.98	-0.029	-0.059	0.953329	0.977559	0.104087	0.269565	0.14594	0.14594	TRUE	0.493035	No
1715	ENSMAUG00000001954	101835575	Lrrc45	leucine rich repeat containing 45 [Source:NCBI gene;Acc:101835575]	ENSMAUG00000001954	1626.52	0.851	-0.233	-1.212	0.225466	0.46957	0.0164555	0.0653746	0.0261339	0.0261339	TRUE	0.312184	No
1716	ENSMAUG00000001955	101828804	Vps8	VPS8 subunit of CORVET complex [Source:NCBI gene;Acc:101828804]	ENSMAUG00000001955	1348.3	0.779	-0.361	-1.317	0.187982	0.434246	0.0533224	0.0661419	0.0534805	0.0534805	TRUE	0.974633	No
1717	ENSMAUG00000001957	101826836	Deup1	deuterosome assembly protein 1 [Source:NCBI gene;Acc:101826836]	ENSMAUG00000001957	348.86	2.187	1.129	3.077	0.00209203	0.11294	0.0994455	0.0789932	0.0939037	0.0939037	TRUE	2.40167	No
1718	ENSMAUG00000001959	110343399	Tex13c3	testis-expressed protein 13C-like [Source:NCBI gene;Acc:110343399]	ENSMAUG00000001959	0
1719	ENSMAUG00000001962	101827116		natural killer cells antigen CD94-like [Source:NCBI gene;Acc:101827116]	ENSMAUG00000001962	750.53	0.957	-0.063	-0.284	0.776779	0.884845	0.0243375	0.0697146	0.0343886	0.0343886	TRUE	0.253801	No
1720	ENSMAUG00000001969	101839712	Nek3	NIMA related kinase 3 [Source:NCBI gene;Acc:101839712]	ENSMAUG00000001969	250.45	0.973	-0.04	-0.195	0.845322	0.922143	0.0119518	0.0858051	0.025957	0.025957	TRUE	0.181128	No
1721	ENSMAUG00000001970	101829334	Prokr1	prokineticin receptor 1 [Source:NCBI gene;Acc:101829334]	ENSMAUG00000001970	40.29	1.338	0.42	0.794	0.427165	0.651349	0.170393	0.211781	0.181405	0.181405	TRUE	0.56381	No
1722	ENSMAUG00000001971	101831320	Calca	calcitonin related polypeptide alpha [Source:NCBI gene;Acc:101831320]	ENSMAUG00000001971	93.05	0.893	-0.164	-0.544	0.586673	0.770147	0.036403	0.126658	0.0562604	0.0562604	TRUE	0.716617	No
1723	ENSMAUG00000001973		Bbs7	Bardet-Biedl syndrome 7 (human) [Source:MGI Symbol;Acc:MGI:1918742]	ENSMAUG00000001973	167.26	1.201	0.264	1.012	0.311608	0.555084	0.0286939	0.0978166	0.0430675	0.0430675	TRUE	0.629458	No
1724	ENSMAUG00000001981	101844681	Frmpd1	FERM and PDZ domain containing 1 [Source:NCBI gene;Acc:101844681]	ENSMAUG00000001981	147.81	0.74	-0.435	-1.971	0.0487602	0.264671	0.010005	0.102575	0.0283608	0.0283608	TRUE	0.0762851	No
1725	ENSMAUG00000001984	101823102	Stxbp5l	syntaxin binding protein 5 like [Source:NCBI gene;Acc:101823102]	ENSMAUG00000001984	58.18	0.594	-0.752	-1.314	0.188681	0.435064	0.2383	0.165605	0.217782	0.217782	TRUE	0.978984	No
1726	ENSMAUG00000001985	101831172	Mapk1ip1	MAPK-interacting and spindle-stabilizing protein-like [Source:NCBI gene;Acc:101831172]	ENSMAUG00000001985	108.4	0.824	-0.279	-0.864	0.38757	0.620666	0.0490002	0.117452	0.0660389	0.0660389	TRUE	0.723865	No
1727	ENSMAUG00000001986	101843934	Zmat3	zinc finger matrin-type 3 [Source:NCBI gene;Acc:101843934]	ENSMAUG00000001986	117.19	0.978	-0.032	-0.069	0.945118	0.972953	0.156203	0.113266	0.146188	0.146188	TRUE	0.754977	No
1728	ENSMAUG00000001987	101823802	Arl6ip6	ADP ribosylation factor like GTPase 6 interacting protein 6 [Source:NCBI gene;Acc:101823802]	ENSMAUG00000001987	395.6	0.991	-0.013	-0.03	0.976048	0.98904	0.170343	0.0769448	0.142125	0.142125	TRUE	0.248106	No
1729	ENSMAUG00000001988	101844797	Sowaha	sosondowah ankyrin repeat domain family member A [Source:NCBI gene;Acc:101844797]	ENSMAUG00000001988	5.07	2.021	1.015	1.061	0.28872	0.532898	0.222973	1.25449	0.492543	0.492543	TRUE	0.242717	No
1730	ENSMAUG00000001989	101837348	Skp2	S-phase kinase associated protein 2 [Source:NCBI gene;Acc:101837348]	ENSMAUG00000001989	29.41	2.787	1.479	2.27	0.0232106	0.215354	0.26116	0.267332	0.264555	0.264555	TRUE	0.131776	No
1731	ENSMAUG00000001990	101826652	Tfec	transcription factor EC [Source:NCBI gene;Acc:101826652]	ENSMAUG00000001990	795.1	2.153	1.107	2.509	0.0121106	0.185387	0.172338	0.0692629	0.138587	0.138587	TRUE	0.730179	No
1732	ENSMAUG00000001991	101826081		zinc finger protein interacting with ribonucleoprotein K-like [Source:NCBI gene;Acc:101826081]	ENSMAUG00000001991	18.57	5.703	2.512	2.443	0.0145561	0.192685	0.877642	0.387394	0.668747	0.668747	TRUE	0.180983	No
1733	ENSMAUG00000002003	101839651		aldo-keto reductase family 1 member C21-like [Source:NCBI gene;Acc:101839651]	ENSMAUG00000002003	0.08	1.414	0.499	0.113	0.909777		1e-08	72.1481	12	12	TRUE	0.328905	No
1734	ENSMAUG00000002004	101842813	Etv3	ETS translocation variant 3 [Source:NCBI gene;Acc:101842813]	ENSMAUG00000002004	262.47	1.906	0.931	1.735	0.0827843	0.31232	0.25833	0.0846991	0.203767	0.203767	TRUE	0.181153	No
1735	ENSMAUG00000002005	101828043	Gpatch3	G-patch domain containing 3 [Source:NCBI gene;Acc:101828043]	ENSMAUG00000002005	627.91	0.586	-0.77	-2.351	0.0187179	0.202161	0.077428	0.0712883	0.0757569	0.0757569	TRUE	0.0586274	No
1736	ENSMAUG00000002006	101838573	Mrpl12	mitochondrial ribosomal protein L12 [Source:NCBI gene;Acc:101838573]	ENSMAUG00000002006	3630.41	0.583	-0.779	-1.896	0.0579725	0.276143	0.148274	0.0633221	0.121285	0.121285	TRUE	0.307533	No
1737	ENSMAUG00000002007	101837095	Rps6ka2	ribosomal protein S6 kinase A2 [Source:NCBI gene;Acc:101837095]	ENSMAUG00000002007	806.73	0.934	-0.098	-0.499	0.617625	0.789931	0.0183159	0.0691532	0.0267054	0.0267054	TRUE	0.382409	No
1738	ENSMAUG00000002008	101843334	Tmem273	transmembrane protein 273 [Source:NCBI gene;Acc:101843334]	ENSMAUG00000002008	202.83	0.9	-0.153	-0.55	0.582052	0.767502	0.0382697	0.0914746	0.0503181	0.0503181	TRUE	0.121655	No
1739	ENSMAUG00000002009		Ythdf2	YTH N6-methyladenosine RNA binding protein 2 [Source:MGI Symbol;Acc:MGI:2444233]	ENSMAUG00000002009	320.43	2.272	1.184	1.896	0.0580257	0.276143	0.384696	0.0805314	0.277645	0.277645	TRUE	0.520072	No
1740	ENSMAUG00000002010		9430038I01Rik	RIKEN cDNA 9430038I01 gene [Source:MGI Symbol;Acc:MGI:1924502]	ENSMAUG00000002010	263.12	1.226	0.294	1.155	0.24794	0.492246	0.0302255	0.0846419	0.0428412	0.0428412	TRUE	0.531956	No
1741	ENSMAUG00000002011	101823413	Selenof	selenoprotein F [Source:NCBI gene;Acc:101823413]	ENSMAUG00000002011	2872.78	1.36	0.444	1.167	0.243282	0.487707	0.119679	0.0637614	0.103756	0.103756	TRUE	1.82229	No
1742	ENSMAUG00000002012	101832577	Olfr76	olfactory receptor 5A1-like [Source:NCBI gene;Acc:101832577]	ENSMAUG00000002012	0
1743	ENSMAUG00000002013	101838211	Hdac5	histone deacetylase 5 [Source:NCBI gene;Acc:101838211]	ENSMAUG00000002013	3450.99	0.867	-0.205	-0.891	0.37269	0.608383	0.0293004	0.0634087	0.0379403	0.0379403	TRUE	0.455277	No
1744	ENSMAUG00000002014	101839718	Prr15l	proline rich 15 like [Source:NCBI gene;Acc:101839718]	ENSMAUG00000002014	520.55	1.327	0.409	1.352	0.176307	0.423126	0.060891	0.0732748	0.06392	0.06392	TRUE	0.664197	No
1745	ENSMAUG00000002015	101831245	Pole4	DNA polymerase epsilon 4, accessory subunit [Source:NCBI gene;Acc:101831245]	ENSMAUG00000002015	873.7	1.444	0.53	1.999	0.0455582	0.258812	0.0436109	0.0685785	0.0493463	0.0493463	TRUE	0.780295	No
1746	ENSMAUG00000002016	101832755	Artn	artemin [Source:NCBI gene;Acc:101832755]	ENSMAUG00000002016	37.05	1.486	0.572	1.54	0.123508	0.363124	0.0233546	0.224896	0.07179	0.07179	TRUE	0.184358	No
1747	ENSMAUG00000002017				ENSMAUG00000002017	1.9	0.14	-2.833	-1.286	0.198517		2.50178	3.25175	2.8363	2.8363	TRUE	0.302088	No
1748	ENSMAUG00000002018				ENSMAUG00000002018	0.06	1.414	0.499	0.113	0.909777		1e-08	95.8002	12	12	TRUE	0.185937	No
1749	ENSMAUG00000002019	101831774	Tlcd1	TLC domain containing 1 [Source:NCBI gene;Acc:101831774]	ENSMAUG00000002019	255.37	0.72	-0.474	-1.226	0.220343	0.466279	0.110516	0.0853404	0.103679	0.103679	TRUE	0.0743506	No
1750	ENSMAUG00000002020	101840197	Mmel1	membrane metalloendopeptidase like 1 [Source:NCBI gene;Acc:101840197]	ENSMAUG00000002020	0.33	1.414	0.499	0.113	0.909782		1e-08	18.2024	12	12	TRUE	0.487136	No
1751	ENSMAUG00000002021	101833135	Fxr2	FMR1 autosomal homolog 2 [Source:NCBI gene;Acc:101833135]	ENSMAUG00000002021	2521.19	0.986	-0.021	-0.115	0.908346	0.954729	0.0162104	0.064055	0.0237206	0.0237206	TRUE	0.133601	No
1752	ENSMAUG00000002022	101836325	Clec4g	C-type lectin domain family 4 member G [Source:NCBI gene;Acc:101836325]	ENSMAUG00000002022	39.64	0.636	-0.654	-1.512	0.130516	0.371839	0.0749277	0.214221	0.111559	0.111559	TRUE	0.256952	No
1753	ENSMAUG00000002023				ENSMAUG00000002023	101.76	0.958	-0.062	-0.114	0.908898	0.954978	0.235248	0.121094	0.19877	0.19877	TRUE	0.193981	No
1754	ENSMAUG00000002024				ENSMAUG00000002024	0
1755	ENSMAUG00000002025				ENSMAUG00000002025	0
1756	ENSMAUG00000002027	101831037	Pla2r1	phospholipase A2 receptor 1 [Source:NCBI gene;Acc:101831037]	ENSMAUG00000002027	675.02	0.83	-0.269	-0.849	0.395976	0.627424	0.0689063	0.070616	0.0706965	0.0706965	TRUE	0.293985	No
1757	ENSMAUG00000002029	101844944	Zranb3	zinc finger RANBP2-type containing 3 [Source:NCBI gene;Acc:101844944]	ENSMAUG00000002029	497.56	0.623	-0.683	-2.177	0.0294778	0.227208	0.068594	0.0738117	0.0689802	0.0689802	TRUE	0.462252	No
1758	ENSMAUG00000002030	101835860	Siah2	siah E3 ubiquitin protein ligase 2 [Source:NCBI gene;Acc:101835860]	ENSMAUG00000002030	399.14	0.903	-0.148	-0.581	0.561042	0.752153	0.035473	0.0768089	0.0442772	0.0442772	TRUE	0.627713	No
1759	ENSMAUG00000002031	101832470	Atg4b	autophagy related 4B cysteine peptidase [Source:NCBI gene;Acc:101832470]	ENSMAUG00000002031	2419.64	0.781	-0.357	-2.13	0.0331869	0.233617	0.0110899	0.0641557	0.0198542	0.0198542	TRUE	0.213059	No
1760	ENSMAUG00000002032	101834160	Polb	DNA polymerase beta [Source:NCBI gene;Acc:101834160]	ENSMAUG00000002032	1384.21	0.805	-0.313	-1.927	0.0539626	0.270437	0.0101432	0.0660255	0.0183009	0.0183009	TRUE	0.134816	No
1761	ENSMAUG00000002034	101836079	Hrh4	histamine receptor H4 [Source:NCBI gene;Acc:101836079]	ENSMAUG00000002034	5.93	1.033	0.047	0.053	0.95799	0.979756	1e-08	1.0816	0.407171	0.407171	TRUE	0.182947	No
1762	ENSMAUG00000002035	101825786	Tmc4	transmembrane channel like 4 [Source:NCBI gene;Acc:101825786]	ENSMAUG00000002035	2478.01	0.653	-0.614	-1.842	0.0654485	0.2885	0.0800231	0.0640968	0.0797928	0.0797928	TRUE	0.0680531	No
1763	ENSMAUG00000002036	101823694	Paox	polyamine oxidase [Source:NCBI gene;Acc:101823694]	ENSMAUG00000002036	509.12	0.899	-0.154	-0.744	0.456748	0.675328	0.0186179	0.0735358	0.0286284	0.0286284	TRUE	0.105266	No
1764	ENSMAUG00000002037	101823874		vacuolar ATPase assembly factor VMA21 [Source:NCBI gene;Acc:101823874]	ENSMAUG00000002037	1745.11	0.778	-0.363	-1.313	0.189315	0.435666	0.0493085	0.0651219	0.05445	0.05445	TRUE	0.117873	No
1765	ENSMAUG00000002038				ENSMAUG00000002038	0
1766	ENSMAUG00000002039	101827711	Hps6	HPS6 biogenesis of lysosomal organelles complex 2 subunit 3 [Source:NCBI gene;Acc:101827711]	ENSMAUG00000002039	519.12	0.945	-0.081	-0.29	0.771748	0.882314	0.0490339	0.0733069	0.0545368	0.0545368	TRUE	0.238853	No
1767	ENSMAUG00000002040	101829098	Pigm	phosphatidylinositol glycan anchor biosynthesis class M [Source:NCBI gene;Acc:101829098]	ENSMAUG00000002040	148.36	1.462	0.548	1.63	0.103127	0.340593	0.0635657	0.102422	0.0740734	0.0740734	TRUE	0.720292	No
1768	ENSMAUG00000002041	101844950	BC003965	chromosome unknown C16orf91 homolog [Source:NCBI gene;Acc:101844950]	ENSMAUG00000002041	1107.16	0.819	-0.288	-1.347	0.178108	0.425063	0.0224968	0.0671189	0.0320443	0.0320443	TRUE	0.26036	No
1769	ENSMAUG00000002042	101836288	App	amyloid beta precursor protein [Source:NCBI gene;Acc:101836288]	ENSMAUG00000002042	11487.5	1.362	0.446	1.523	0.127867	0.368472	0.0598839	0.0621826	0.0616672	0.0616672	TRUE	0.171045	No
1770	ENSMAUG00000002043	101836938	Phf1	PHD finger protein 1 [Source:NCBI gene;Acc:101836938]	ENSMAUG00000002043	3354.38	0.95	-0.075	-0.236	0.813503	0.905476	0.0801129	0.0634591	0.0718936	0.0718936	TRUE	0.519355	No
1771	ENSMAUG00000002044	101840059	Ropn1l	rhophilin associated tail protein 1 like [Source:NCBI gene;Acc:101840059]	ENSMAUG00000002044	530.59	1.288	0.365	1.426	0.153884	0.399373	0.0355973	0.0730551	0.0454212	0.0454212	TRUE	0.403533	No
1772	ENSMAUG00000002045		Cenpv	centromere protein V [Source:MGI Symbol;Acc:MGI:1920389]	ENSMAUG00000002045	387.17	0.643	-0.638	-1.688	0.0914575	0.324161	0.109191	0.0772775	0.100511	0.100511	TRUE	0.529334	No
1773	ENSMAUG00000002046	101833945	Hyal4	hyaluronidase-4 [Source:NCBI gene;Acc:101833945]	ENSMAUG00000002046	0.19	1.192	0.253	0.058	0.953878		1e-08	31.6905	12	12	TRUE	0.467342	No
1774	ENSMAUG00000002047	101828950	Ttpal	alpha tocopherol transfer protein like [Source:NCBI gene;Acc:101828950]	ENSMAUG00000002047	571.66	0.974	-0.039	-0.221	0.825129	0.911831	0.00956683	0.0722361	0.0202198	0.0202198	TRUE	0.205689	No
1775	ENSMAUG00000002048	101825196		mRNA decay activator protein ZFP36L3-like [Source:NCBI gene;Acc:101825196]	ENSMAUG00000002048	0
1776	ENSMAUG00000002050	101842826	Kcnt1	potassium sodium-activated channel subfamily T member 1 [Source:NCBI gene;Acc:101842826]	ENSMAUG00000002050	0.63	0.059	-4.095	-0.956	0.339243		12	9.71703	12	12	TRUE	0.155737	No
1777	ENSMAUG00000002052	101844922	Dennd4c	DENN domain containing 4C [Source:NCBI gene;Acc:101844922]	ENSMAUG00000002052	1317.12	1.085	0.118	0.461	0.644733	0.805783	0.040798	0.066248	0.046274	0.046274	TRUE	0.103249	No
1778	ENSMAUG00000002058	101828597	Hoxa5	homeobox A5 [Source:NCBI gene;Acc:101828597]	ENSMAUG00000002058	0
1779	ENSMAUG00000002060	101843152	Ajap1	adherens junctions associated protein 1 [Source:NCBI gene;Acc:101843152]	ENSMAUG00000002060	42.86	0.9	-0.152	-0.322	0.747079	0.86685	0.112766	0.202779	0.136586	0.136586	TRUE	0.351713	No
1780	ENSMAUG00000002062	101844776	Olfr523	olfactory receptor 287 [Source:NCBI gene;Acc:101844776]	ENSMAUG00000002062	0
1781	ENSMAUG00000002070	101840446	Gpx3	glutathione peroxidase 3 [Source:NCBI gene;Acc:101840446]	ENSMAUG00000002070	3231.82	1.09	0.124	0.264	0.791709	0.893526	0.201924	0.0635275	0.158254	0.158254	TRUE	0.250789	No
1782	ENSMAUG00000002071	101825697	Gngt1	G protein subunit gamma transducin 1 [Source:NCBI gene;Acc:101825697]	ENSMAUG00000002071	0.13	1	0	0	1		1e-08	47.2979	12	12	TRUE	0.486619	No
1783	ENSMAUG00000002074	101839599	Nphs1	NPHS1 adhesion molecule, nephrin [Source:NCBI gene;Acc:101839599]	ENSMAUG00000002074	1.75	0.67	-0.578	-0.207	0.836267		9.07346	3.52097	5.35677	5.35677	TRUE	0.0630573	No
1784	ENSMAUG00000002075	101830822	Foxi2	forkhead box I2 [Source:NCBI gene;Acc:101830822]	ENSMAUG00000002075	0.17	3.216	1.685	0.388	0.698281		12	36.1049	12	12	TRUE	0.487284	No
1785	ENSMAUG00000002079				ENSMAUG00000002079	102.02	0.503	-0.993	-2.365	0.0180361	0.200592	0.117169	0.120938	0.118188	0.118188	TRUE	0.0725851	No
1786	ENSMAUG00000002081	101841419	Rho	rhodopsin [Source:NCBI gene;Acc:101841419]	ENSMAUG00000002081	1.14	1.466	0.552	0.208	0.835585		3.65625	5.38429	4.53754	4.53754	TRUE	0.111003	No
1787	ENSMAUG00000002082		Mfsd11	major facilitator superfamily domain containing 11 [Source:MGI Symbol;Acc:MGI:1917150]	ENSMAUG00000002082	1076.73	1.457	0.543	1.619	0.105432	0.344105	0.0852758	0.0672733	0.0800671	0.0800671	TRUE	1.41665	No
1788	ENSMAUG00000002083	101824177	Myh15	myosin heavy chain 15 [Source:NCBI gene;Acc:101824177]	ENSMAUG00000002083	144.25	1.357	0.441	1.107	0.268422	0.511875	0.109683	0.103583	0.108076	0.108076	TRUE	0.365	No
1789	ENSMAUG00000002084	101829970	Nid1	nidogen 1 [Source:NCBI gene;Acc:101829970]	ENSMAUG00000002084	7071.02	1.167	0.222	0.659	0.509904	0.715212	0.0887647	0.0625114	0.0817881	0.0817881	TRUE	0.257675	No
1790	ENSMAUG00000002085	101832616	Sdhaf1	succinate dehydrogenase assembly factor 1, mitochondrial-like [Source:NCBI gene;Acc:101832616]	ENSMAUG00000002085	163.2	0.932	-0.102	-0.231	0.817505	0.907077	0.149412	0.0987154	0.135043	0.135043	TRUE	0.17864	No
1791	ENSMAUG00000002086	101827847		SON DNA binding protein [Source:NCBI gene;Acc:101827847]	ENSMAUG00000002086	7205.48	1.254	0.327	0.886	0.375605	0.610907	0.106472	0.0624955	0.0979319	0.0979319	TRUE	0.302489	No
1792	ENSMAUG00000002090	101828654	Sla	Src like adaptor [Source:NCBI gene;Acc:101828654]	ENSMAUG00000002090	2771.48	1.142	0.192	1.342	0.179519	0.425981	0.00688263	0.0638384	0.01427	0.01427	TRUE	0.0583615	No
1793	ENSMAUG00000002092	101836733	Laptm4a	lysosomal protein transmembrane 4 alpha [Source:NCBI gene;Acc:101836733]	ENSMAUG00000002092	18759.3	0.714	-0.486	-2.649	0.00807743	0.169947	0.0174712	0.0619785	0.024164	0.024164	TRUE	0.314385	No
1794	ENSMAUG00000002095	106021036	Gcnt1	glucosaminyl (N-acetyl) transferase 1 [Source:NCBI gene;Acc:106021036]	ENSMAUG00000002095	71.67	3.448	1.786	2.27	0.023202	0.215354	0.574847	0.146042	0.430035	0.430035	TRUE	1.86973	No
1795	ENSMAUG00000002096	101829616	Ypel5	yippee like 5 [Source:NCBI gene;Acc:101829616]	ENSMAUG00000002096	2987.91	0.645	-0.633	-2.765	0.00568545	0.153355	0.0322859	0.0636803	0.037382	0.037382	TRUE	0.279669	No
1796	ENSMAUG00000002097	101826498	Olfm5	olfactomedin-4 [Source:NCBI gene;Acc:101826498]	ENSMAUG00000002097	0.35	1	0	0	1		12	17.3736	12	12	TRUE	0.0179904	No
1797	ENSMAUG00000002098		1700109H08Rik	RIKEN cDNA 1700109H08 gene [Source:MGI Symbol;Acc:MGI:1924286]	ENSMAUG00000002098	83.23	0.789	-0.343	-0.872	0.38306	0.617109	0.0865073	0.134322	0.0985104	0.0985104	TRUE	0.363816	No
1798	ENSMAUG00000002099	101844509	Rasgrp1	RAS guanyl releasing protein 1 [Source:NCBI gene;Acc:101844509]	ENSMAUG00000002099	1123.05	0.971	-0.042	-0.178	0.85874	0.927992	0.0318566	0.0670416	0.0389578	0.0389578	TRUE	0.286775	No
1799	ENSMAUG00000002100	101841444	G6pc	glucose-6-phosphatase catalytic subunit [Source:NCBI gene;Acc:101841444]	ENSMAUG00000002100	2.58	2.334	1.223	0.783	0.43357		0.72248	2.40955	1.28055	1.28055	TRUE	0.144562	No
1800	ENSMAUG00000002103	101832697	Adora2b	adenosine A2b receptor [Source:NCBI gene;Acc:101832697]	ENSMAUG00000002103	284.75	1.568	0.649	2.465	0.0137044	0.190123	0.0342456	0.0828961	0.0459739	0.0459739	TRUE	0.193621	No
1801	ENSMAUG00000002107	101837477	Drd4	dopamine receptor D4 [Source:NCBI gene;Acc:101837477]	ENSMAUG00000002107	131.53	0.648	-0.626	-1.32	0.186872	0.43317	0.174018	0.107639	0.155205	0.155205	TRUE	1.32801	No
1802	ENSMAUG00000002109				ENSMAUG00000002109	0.43	4.636	2.213	0.513	0.608216		1e-08	14.239	12	12	TRUE	0.144996	No
1803	ENSMAUG00000002110	101833420	Msra	methionine sulfoxide reductase A [Source:NCBI gene;Acc:101833420]	ENSMAUG00000002110	721.04	0.704	-0.506	-2.218	0.0265839	0.222806	0.0260516	0.0700442	0.0359629	0.0359629	TRUE	0.165847	No
1804	ENSMAUG00000002111	101826178	Kifap3	kinesin associated protein 3 [Source:NCBI gene;Acc:101826178]	ENSMAUG00000002111	1414.53	1.04	0.057	0.245	0.806241	0.901328	0.0315074	0.0659318	0.0385219	0.0385219	TRUE	0.176168	No
1805	ENSMAUG00000002112				ENSMAUG00000002112	16.17	2.697	1.432	2.385	0.0170708	0.197897	0.0656103	0.435618	0.168107	0.168107	TRUE	0.215057	No
1806	ENSMAUG00000002113	101837009	Upk1a	uroplakin 1A [Source:NCBI gene;Acc:101837009]	ENSMAUG00000002113	4.82	0.457	-1.13	-1.059	0.289395	0.533546	0.38864	1.31685	0.60793	0.60793	TRUE	1.29339	No
1807	ENSMAUG00000002114	101842740	Rft1	RFT1 homolog [Source:NCBI gene;Acc:101842740]	ENSMAUG00000002114	444.51	0.928	-0.108	-0.725	0.468748	0.683029	0.00384762	0.0752624	0.0138254	0.0138254	TRUE	0.0490028	No
1808	ENSMAUG00000002116	106022796		cilia- and flagella-associated protein 69-like [Source:NCBI gene;Acc:106022796]	ENSMAUG00000002116	2.88	17.152	4.1	2.095	0.0361702		1.08925	2.16077	1.64443	1.64443	TRUE	0.226552	No
1809	ENSMAUG00000002118	101844023	Fstl1	follistatin like 1 [Source:NCBI gene;Acc:101844023]	ENSMAUG00000002118	12745.7	1.212	0.278	1.381	0.167217	0.413341	0.0203429	0.0621306	0.0290223	0.0290223	TRUE	0.204098	No
1810	ENSMAUG00000002119	106021986		2'-5'-oligoadenylate synthase 1A-like [Source:NCBI gene;Acc:106021986]	ENSMAUG00000002119	12708.1	0.613	-0.707	-2.354	0.0185839	0.202161	0.0582277	0.062132	0.0648756	0.0648756	TRUE	0.138489	No
1811	ENSMAUG00000002125	101830857	Commd10	COMM domain containing 10 [Source:NCBI gene;Acc:101830857]	ENSMAUG00000002125	1258.81	0.998	-0.003	-0.025	0.980012	0.990847	0.00373723	0.0664607	0.0114765	0.0114765	TRUE	0.0640129	No
1812	ENSMAUG00000002126	101838698	Tmem63c	transmembrane protein 63C [Source:NCBI gene;Acc:101838698]	ENSMAUG00000002126	13.98	1.195	0.257	0.451	0.652244	0.810056	1e-08	0.49434	0.1605	0.1605	TRUE	0.317349	No
1813	ENSMAUG00000002127	101842212	Stx11	syntaxin 11 [Source:NCBI gene;Acc:101842212]	ENSMAUG00000002127	136.17	1.921	0.942	2.768	0.00564229	0.153355	0.0659314	0.106074	0.0762897	0.0762897	TRUE	0.104813	No
1814	ENSMAUG00000002128				ENSMAUG00000002128	4.24	0.262	-1.932	-1.732	0.0833504	0.313054	0.354682	1.48822	0.639345	0.639345	TRUE	0.0740767	No
1815	ENSMAUG00000002129				ENSMAUG00000002129	3.03	0.273	-1.873	-0.996	0.319153		2.36831	2.05944	2.26035	2.26035	TRUE	2.39006	No
1816	ENSMAUG00000002130		Trim6	tripartite motif-containing 6 [Source:MGI Symbol;Acc:MGI:2137352]	ENSMAUG00000002130	0
1817	ENSMAUG00000002133	101825700	Slit1	slit guidance ligand 1 [Source:NCBI gene;Acc:101825700]	ENSMAUG00000002133	4.58	0.9	-0.152	-0.128	0.897977	0.948706	0.614283	1.38254	0.833006	0.833006	TRUE	0.605677	No
1818	ENSMAUG00000002138		Nars2	asparaginyl-tRNA synthetase 2 (mitochondrial)(putative) [Source:MGI Symbol;Acc:MGI:2142075]	ENSMAUG00000002138	227.9	0.924	-0.114	-0.339	0.734713	0.860349	0.0729833	0.0881945	0.0767617	0.0767617	TRUE	0.337124	No
1819	ENSMAUG00000002139	101834997	Psrc1	proline and serine rich coiled-coil 1 [Source:NCBI gene;Acc:101834997]	ENSMAUG00000002139	122.77	1.517	0.601	2.175	0.0296484	0.227208	0.0258834	0.11092	0.045508	0.045508	TRUE	0.342509	No
1820	ENSMAUG00000002140	101830370	Cyp4f40	cytochrome P450 4F4-like [Source:NCBI gene;Acc:101830370]	ENSMAUG00000002140	204.15	0.606	-0.723	-2.284	0.0223845	0.212631	0.0611465	0.091282	0.0673752	0.0673752	TRUE	0.271443	No
1821	ENSMAUG00000002141	101828938	Ptprf	protein tyrosine phosphatase receptor type F [Source:NCBI gene;Acc:101828938]	ENSMAUG00000002141	2100.92	1.808	0.855	2.579	0.00990072	0.176298	0.0857752	0.0645349	0.0786891	0.0786891	TRUE	0.121485	No
1822	ENSMAUG00000002142	101842099	Ccdc3	coiled-coil domain containing 3 [Source:NCBI gene;Acc:101842099]	ENSMAUG00000002142	64.78	1.009	0.013	0.034	0.973264	0.987652	0.0800394	0.155014	0.0983135	0.0983135	TRUE	0.409135	No
1823	ENSMAUG00000002146	101842460	Lrrc30	leucine rich repeat containing 30 [Source:NCBI gene;Acc:101842460]	ENSMAUG00000002146	1.38	27.023	4.756	1.117	0.264127		12	4.45385	12	12	TRUE	3.95274	No
1824	ENSMAUG00000002147	101841725	Tgfbr2	transforming growth factor beta receptor 2 [Source:NCBI gene;Acc:101841725]	ENSMAUG00000002147	8063.19	1.322	0.403	1.504	0.132629	0.374502	0.0450977	0.0624062	0.0515147	0.0515147	TRUE	0.121065	No
1825	ENSMAUG00000002151	101843796	Eif4e2	eukaryotic translation initiation factor 4E family member 2 [Source:NCBI gene;Acc:101843796]	ENSMAUG00000002151	3257.59	0.822	-0.283	-1.238	0.215659	0.462155	0.0274211	0.0635127	0.0373376	0.0373376	TRUE	0.560185	No
1826	ENSMAUG00000002152	101827882	Asb7	ankyrin repeat and SOCS box containing 7 [Source:NCBI gene;Acc:101827882]	ENSMAUG00000002152	585.98	0.937	-0.093	-0.398	0.690974	0.83269	0.0299208	0.0719775	0.0379079	0.0379079	TRUE	0.56463	No
1827	ENSMAUG00000002155	101842889	Aldh1b1	aldehyde dehydrogenase 1 family member B1 [Source:NCBI gene;Acc:101842889]	ENSMAUG00000002155	142.62	1.343	0.425	1.925	0.0542686	0.271197	0.00697098	0.104063	0.0276446	0.0276446	TRUE	0.173263	No
1828	ENSMAUG00000002156	101833475	Syngr1	synaptogyrin 1 [Source:NCBI gene;Acc:101833475]	ENSMAUG00000002156	297.11	1.049	0.069	0.238	0.811925	0.904192	0.0487821	0.0820124	0.0564153	0.0564153	TRUE	0.161333	No
1829	ENSMAUG00000002158				ENSMAUG00000002158	2045.92	1.528	0.611	2.028	0.0425518	0.253639	0.0620999	0.0646123	0.0649303	0.0649303	TRUE	0.48665	No
1830	ENSMAUG00000002162	101834929	Cirbp	cold inducible RNA binding protein [Source:NCBI gene;Acc:101834929]	ENSMAUG00000002162	5391.5	0.694	-0.528	-1.87	0.0615066	0.282316	0.0577433	0.0627779	0.0572585	0.0572585	TRUE	0.659475	No
1831	ENSMAUG00000002163	101842124	Proc	protein C, inactivator of coagulation factors Va and VIIIa [Source:NCBI gene;Acc:101842124]	ENSMAUG00000002163	1.84	0.897	-0.156	-0.074	0.941208		2.49546	3.35075	2.81978	2.81978	TRUE	0.675166	No
1832	ENSMAUG00000002164	101840286	Col8a1	collagen type VIII alpha 1 chain [Source:NCBI gene;Acc:101840286]	ENSMAUG00000002164	83.03	3.128	1.645	2.275	0.0229007	0.214182	0.474307	0.1345	0.360279	0.360279	TRUE	0.863079	No
1833	ENSMAUG00000002165	101831096	Tor1a	torsin family 1 member A [Source:NCBI gene;Acc:101831096]	ENSMAUG00000002165	1759.71	0.886	-0.175	-0.963	0.335571	0.577138	0.0143258	0.0650931	0.0231897	0.0231897	TRUE	0.100974	No
1834	ENSMAUG00000002166	101828763	Ranbp6	RAN binding protein 6 [Source:NCBI gene;Acc:101828763]	ENSMAUG00000002166	143.75	1.378	0.463	0.734			0.366007	0.103729	0.280605	0.280605	TRUE	7.11932	Yes
1835	ENSMAUG00000002168	101830147	Wdsub1	WD repeat, sterile alpha motif and U-box domain containing 1 [Source:NCBI gene;Acc:101830147]	ENSMAUG00000002168	469.96	1.043	0.061	0.351	0.725679	0.8549	0.00881991	0.0745255	0.0196704	0.0196704	TRUE	0.123954	No
1836	ENSMAUG00000002171	101832727	Fgg	fibrinogen gamma chain [Source:NCBI gene;Acc:101832727]	ENSMAUG00000002171	932.19	1.946	0.96	3.158	0.00158842	0.104058	0.0638978	0.0681442	0.0652331	0.0652331	TRUE	0.271059	No
1837	ENSMAUG00000002172	101841285	Ccdc159	coiled-coil domain containing 159 [Source:NCBI gene;Acc:101841285]	ENSMAUG00000002172	388.69	0.584	-0.776	-2.474	0.0133732	0.190119	0.0655929	0.0772164	0.0682241	0.0682241	TRUE	0.110367	No
1838	ENSMAUG00000002176		Cdc14b	CDC14 cell division cycle 14B [Source:MGI Symbol;Acc:MGI:2441808]	ENSMAUG00000002176	183.02	0.638	-0.649	-1.638	0.101405	0.33888	0.112895	0.0947018	0.108011	0.108011	TRUE	1.69639	No
1839	ENSMAUG00000002181	101839388	Boc	BOC cell adhesion associated, oncogene regulated [Source:NCBI gene;Acc:101839388]	ENSMAUG00000002181	1470.14	1.196	0.259	1.444	0.148728	0.393782	0.0137883	0.0657701	0.0224655	0.0224655	TRUE	0.111519	No
1840	ENSMAUG00000002182				ENSMAUG00000002182	0
1841	ENSMAUG00000002183	101832919	Dcaf8l	DDB1- and CUL4-associated factor 8 [Source:NCBI gene;Acc:101832919]	ENSMAUG00000002183	0
1842	ENSMAUG00000002188	101829317	Cox10	protoheme IX farnesyltransferase, mitochondrial [Source:NCBI gene;Acc:101829317]	ENSMAUG00000002188	542.25	0.772	-0.374	-1.506	0.131975	0.373566	0.034491	0.0728099	0.0425263	0.0425263	TRUE	0.0902429	No
1843	ENSMAUG00000002192	101826218	Kndc1	kinase non-catalytic C-lobe domain containing 1 [Source:NCBI gene;Acc:101826218]	ENSMAUG00000002192	510.99	1.254	0.327	1.142	0.253574	0.497378	0.0523114	0.0734921	0.0572525	0.0572525	TRUE	0.769597	No
1844	ENSMAUG00000002195	101835735	Bms1	BMS1 ribosome biogenesis factor [Source:NCBI gene;Acc:101835735]	ENSMAUG00000002195	2828.51	0.914	-0.129	-0.806	0.42049	0.646678	0.0107602	0.0637944	0.0182385	0.0182385	TRUE	0.163052	No
1845	ENSMAUG00000002201				ENSMAUG00000002201	1434.77	1.127	0.173	0.512	0.608723	0.783921	0.0871334	0.0658715	0.0815158	0.0815158	TRUE	0.56674	No
1846	ENSMAUG00000002202	101828249		ras responsive element binding protein 1 [Source:NCBI gene;Acc:101828249]	ENSMAUG00000002202	2438.78	0.877	-0.19	-0.625	0.531949	0.731477	0.0677099	0.0641361	0.0662611	0.0662611	TRUE	0.199628	No
1847	ENSMAUG00000002203				ENSMAUG00000002203	127.15	1.674	0.743	1.739	0.0819803	0.310984	0.128038	0.109222	0.122405	0.122405	TRUE	0.664754	No
1848	ENSMAUG00000002204	101835897		olfactory receptor 5M3 [Source:NCBI gene;Acc:101835897]	ENSMAUG00000002204	0
1849	ENSMAUG00000002211	101840790	Tnk1	tyrosine kinase non receptor 1 [Source:NCBI gene;Acc:101840790]	ENSMAUG00000002211	313.17	1.477	0.563	1.856	0.0634141	0.285415	0.0569223	0.080969	0.0629268	0.0629268	TRUE	0.49552	No
1850	ENSMAUG00000002213				ENSMAUG00000002213	0
1851	ENSMAUG00000002214	101844484	Fam107b	family with sequence similarity 107 member B [Source:NCBI gene;Acc:101844484]	ENSMAUG00000002214	2791.02	1.026	0.037	0.108	0.91383	0.957025	0.0905707	0.0638231	0.0834061	0.0834061	TRUE	0.182746	No
1852	ENSMAUG00000002217				ENSMAUG00000002217	0
1853	ENSMAUG00000002219				ENSMAUG00000002219	128.72	0.94	-0.089	-0.29	0.77205	0.882435	0.0457239	0.108641	0.0601971	0.0601971	TRUE	0.250302	No
1854	ENSMAUG00000002222	101834992	Itga11	integrin subunit alpha 11 [Source:NCBI gene;Acc:101834992]	ENSMAUG00000002222	27.57	1.18	0.239	0.465	0.642128	0.803985	0.112784	0.281053	0.157345	0.157345	TRUE	0.396493	No
1855	ENSMAUG00000002228	101834823	Thoc7	THO complex 7 [Source:NCBI gene;Acc:101834823]	ENSMAUG00000002228	1770.03	1.015	0.021	0.108	0.914061	0.957141	0.0166244	0.0650731	0.0264166	0.0264166	TRUE	0.166986	No
1856	ENSMAUG00000002232	101842091	Wrap73	WD repeat containing, antisense to TP73 [Source:NCBI gene;Acc:101842091]	ENSMAUG00000002232	1024.62	0.901	-0.15	-0.791	0.428897	0.652263	0.0163375	0.0675589	0.0249064	0.0249064	TRUE	0.197327	No
1857	ENSMAUG00000002236	101824831	Znhit2	zinc finger HIT-type containing 2 [Source:NCBI gene;Acc:101824831]	ENSMAUG00000002236	477.87	0.877	-0.189	-0.483	0.628964	0.796244	0.122007	0.0743125	0.108608	0.108608	TRUE	0.281666	No
1858	ENSMAUG00000002237	101844851	Slc7a3	solute carrier family 7 member 3 [Source:NCBI gene;Acc:101844851]	ENSMAUG00000002237	16.19	0.749	-0.418	-0.578	0.562969	0.753555	0.281258	0.435229	0.322968	0.322968	TRUE	0.31441	No
1859	ENSMAUG00000002239				ENSMAUG00000002239	41.56	1.252	0.325	0.544	0.586264	0.769777	0.246319	0.207182	0.235538	0.235538	TRUE	2.34412	No
1860	ENSMAUG00000002240				ENSMAUG00000002240	10.33	0.812	-0.301	-0.473	0.636352	0.800331	1e-08	0.647323	0.199952	0.199952	TRUE	0.327717	No
1861	ENSMAUG00000002244				ENSMAUG00000002244	4.91	0.697	-0.521	-0.551	0.581735	0.767327	0.173785	1.29229	0.44989	0.44989	TRUE	0.226608	No
1862	ENSMAUG00000002250	101827967	Cox8b	cytochrome c oxidase subunit 8B, mitochondrial [Source:NCBI gene;Acc:101827967]	ENSMAUG00000002250	61.09	4.415	2.142	1.059			2.93327	0.160667	1.85426	2.93327	TRUE	16.5239	Yes
1863	ENSMAUG00000002256				ENSMAUG00000002256	2.4	0.56	-0.837	-0.644	0.519871		1e-08	2.5794	0.744217	0.744217	TRUE	0.126974	No
1864	ENSMAUG00000002257		Prr11	proline rich 11 [Source:MGI Symbol;Acc:MGI:2444496]	ENSMAUG00000002257	67	2.061	1.043	1.749	0.0802934	0.308798	0.287784	0.151925	0.236106	0.236106	TRUE	0.311621	No
1865	ENSMAUG00000002259	101835959	Mxra8	matrix remodeling associated 8 [Source:NCBI gene;Acc:101835959]	ENSMAUG00000002259	2206.58	0.846	-0.241	-1.386	0.165612	0.411319	0.0131376	0.064397	0.021178	0.021178	TRUE	0.215358	No
1866	ENSMAUG00000002260	101838907	Gje1	gap junction epsilon-1 protein [Source:NCBI gene;Acc:101838907]	ENSMAUG00000002260	0
1867	ENSMAUG00000002262	101833629	Olfr1423	olfactory receptor 4D11 [Source:NCBI gene;Acc:101833629]	ENSMAUG00000002262	0
1868	ENSMAUG00000002263	101837615	Rbm28	RNA binding motif protein 28 [Source:NCBI gene;Acc:101837615]	ENSMAUG00000002263	1970.69	0.812	-0.301	-0.976	0.329083	0.571646	0.0762553	0.0647251	0.0680121	0.0680121	TRUE	1.69193	No
1869	ENSMAUG00000002264	101828385	Arhgap22	Rho GTPase activating protein 22 [Source:NCBI gene;Acc:101828385]	ENSMAUG00000002264	434.88	0.662	-0.596	-1.775	0.0759655	0.301931	0.0800256	0.0755637	0.0788338	0.0788338	TRUE	0.129221	No
1870	ENSMAUG00000002265				ENSMAUG00000002265	0
1871	ENSMAUG00000002270			prolactin family 3, subfamily b, member 1 [Source:MGI Symbol;Acc:MGI:97607]	ENSMAUG00000002270	0
1872	ENSMAUG00000002274				ENSMAUG00000002274	0.74	0.43	-1.216	-0.468	0.639747		1e-08	8.22615	3.5996	3.5996	TRUE	0.223344	No
1873	ENSMAUG00000002276				ENSMAUG00000002276	4.66	5.662	2.501	1.844	0.06513	0.287866	0.719915	1.35864	0.919511	0.919511	TRUE	0.433398	No
1874	ENSMAUG00000002277	101826714	Pfdn4	prefoldin subunit 4 [Source:NCBI gene;Acc:101826714]	ENSMAUG00000002277	2418.6	0.955	-0.066	-0.452	0.650921	0.80945	0.00719564	0.0641568	0.015102	0.015102	TRUE	0.0849594	No
1875	ENSMAUG00000002278	101834411	Cul2	cullin 2 [Source:NCBI gene;Acc:101834411]	ENSMAUG00000002278	1559.1	1.039	0.055	0.277	0.78153	0.887677	0.0204505	0.0655353	0.0281012	0.0281012	TRUE	0.297458	No
1876	ENSMAUG00000002281	101838765	Pde6a	phosphodiesterase 6A [Source:NCBI gene;Acc:101838765]	ENSMAUG00000002281	18.25	1.203	0.266	0.345	0.730283	0.857445	0.376476	0.393128	0.381209	0.381209	TRUE	0.680719	No
1877	ENSMAUG00000002282				ENSMAUG00000002282	2.01	14.831	3.891	1.735	0.0827937		1e-08	3.07059	2.55595	2.55595	TRUE	0.0276334	No
1878	ENSMAUG00000002283	101828801	Dusp11	dual specificity phosphatase 11 [Source:NCBI gene;Acc:101828801]	ENSMAUG00000002283	2054.75	0.778	-0.362	-2.94	0.00328698	0.132139	0.00346966	0.0645996	0.0104567	0.0104567	TRUE	0.0600099	No
1879	ENSMAUG00000002284	101834392	1700012P22Rik	chromosome unknown C1orf158 homolog [Source:NCBI gene;Acc:101834392]	ENSMAUG00000002284	12.97	1.209	0.274	0.429	0.668048	0.819282	0.10871	0.528041	0.221437	0.221437	TRUE	0.236829	No
1880	ENSMAUG00000002285	101839243	Cd248	CD248 molecule [Source:NCBI gene;Acc:101839243]	ENSMAUG00000002285	1318.21	0.507	-0.979	-2.325	0.0200475	0.205637	0.152701	0.0662442	0.127081	0.127081	TRUE	0.0520571	No
1881	ENSMAUG00000002288	101823343	Cnga2	cyclic nucleotide gated channel subunit alpha 2 [Source:NCBI gene;Acc:101823343]	ENSMAUG00000002288	731.96	1.192	0.253	0.589	0.55585	0.748537	0.15858	0.0699191	0.132201	0.132201	TRUE	0.182936	No
1882	ENSMAUG00000002294	101831369	Ror2	receptor tyrosine kinase like orphan receptor 2 [Source:NCBI gene;Acc:101831369]	ENSMAUG00000002294	232.77	0.749	-0.416	-0.92	0.357476	0.596582	0.166128	0.0876398	0.143297	0.143297	TRUE	3.28807	No
1883	ENSMAUG00000002295	101832918	Fam20c	FAM20C golgi associated secretory pathway kinase [Source:NCBI gene;Acc:101832918]	ENSMAUG00000002295	686.35	0.979	-0.031	-0.134	0.893601	0.946709	0.0286421	0.0704682	0.0369064	0.0369064	TRUE	0.110153	No
1884	ENSMAUG00000002296	101835567		U1 small nuclear ribonucleoprotein C [Source:NCBI gene;Acc:101835567]	ENSMAUG00000002296	2540	0.685	-0.546	-1.895	0.0580948	0.276143	0.0555569	0.0640373	0.0594263	0.0594263	TRUE	0.103354	No
1885	ENSMAUG00000002297	101841123	Smim24	small integral membrane protein 24 [Source:NCBI gene;Acc:101841123]	ENSMAUG00000002297	52.85	0.775	-0.367	-0.979	0.32756	0.570364	0.0516247	0.176092	0.0813087	0.0813087	TRUE	1.01343	No
1886	ENSMAUG00000002298	101838348		zinc finger protein 3 [Source:NCBI gene;Acc:101838348]	ENSMAUG00000002298	272.72	1.022	0.032	0.165	0.868819	0.93349	0.00940202	0.0838329	0.0225582	0.0225582	TRUE	0.179256	No
1887	ENSMAUG00000002302	101842925	Nsa2	NSA2 ribosome biogenesis factor [Source:NCBI gene;Acc:101842925]	ENSMAUG00000002302	3504.45	1.028	0.039	0.24	0.81064	0.903551	0.0112718	0.0633819	0.0190543	0.0190543	TRUE	0.121017	No
1888	ENSMAUG00000002307		Cep164	centrosomal protein 164 [Source:MGI Symbol;Acc:MGI:2384878]	ENSMAUG00000002307	387.02	1.473	0.559	2.154	0.0312101	0.229611	0.035408	0.0772837	0.0460774	0.0460774	TRUE	0.115414	No
1889	ENSMAUG00000002308	101838939	Calhm6	calcium homeostasis modulator family member 6 [Source:NCBI gene;Acc:101838939]	ENSMAUG00000002308	4774	0.977	-0.033	-0.136	0.891705	0.945725	0.0369965	0.062923	0.0422423	0.0422423	TRUE	0.201251	No
1890	ENSMAUG00000002309		Plpp7	phospholipid phosphatase 7 (inactive) [Source:MGI Symbol;Acc:MGI:2445183]	ENSMAUG00000002309	12.04	1.384	0.468	0.736	0.461635	0.678191	0.0534225	0.563917	0.194944	0.194944	TRUE	0.263926	No
1891	ENSMAUG00000002311		H2aj	H2J.A histone [Source:MGI Symbol;Acc:MGI:3606192]	ENSMAUG00000002311	1985.62	0.832	-0.265	-0.514	0.607169	0.782659	0.253102	0.0647021	0.191462	0.191462	TRUE	0.234427	No
1892	ENSMAUG00000002313	101824554	Fundc1	FUN14 domain containing 1 [Source:NCBI gene;Acc:101824554]	ENSMAUG00000002313	782.25	0.802	-0.318	-1.465	0.142982	0.387966	0.0241502	0.0693878	0.0327139	0.0327139	TRUE	0.345445	No
1893	ENSMAUG00000002315	101837173	Cntnap3	contactin-associated protein-like 3 [Source:NCBI gene;Acc:101837173]	ENSMAUG00000002315	3.41	1.287	0.364	0.344	0.731216		1e-08	1.83296	0.505342	0.505342	TRUE	0.766193	No
1894	ENSMAUG00000002319	101841845	Mrgprg	MAS related GPR family member G [Source:NCBI gene;Acc:101841845]	ENSMAUG00000002319	0
1895	ENSMAUG00000002322				ENSMAUG00000002322	0.06	1.414	0.499	0.113	0.909777		1e-08	105.939	12	12	TRUE	0.146709	No
1896	ENSMAUG00000002324		Ubxn4	UBX domain protein 4 [Source:MGI Symbol;Acc:MGI:1915062]	ENSMAUG00000002324	1568.26	1.504	0.589	1.729	0.0838604	0.313882	0.0891759	0.0655127	0.0828658	0.0828658	TRUE	0.17621	No
1897	ENSMAUG00000002326	101826813	Gdf10	growth differentiation factor 10 [Source:NCBI gene;Acc:101826813]	ENSMAUG00000002326	61.21	1.864	0.898	2.162	0.0306035	0.227618	0.0893519	0.160467	0.107078	0.107078	TRUE	0.130032	No
1898	ENSMAUG00000002327	101838753	Fndc9	fibronectin type III domain containing 9 [Source:NCBI gene;Acc:101838753]	ENSMAUG00000002327	0.13	1.414	0.499	0.113	0.909778		1e-08	47.6123	12	12	TRUE	0.185937	No
1899	ENSMAUG00000002329	101824130	Gpr50	G protein-coupled receptor 50 [Source:NCBI gene;Acc:101824130]	ENSMAUG00000002329	0.61	0.249	-2.004	-0.633	0.526783		2.23784	9.90094	5.72704	5.72704	TRUE	0.948042	No
1900	ENSMAUG00000002330	101838709	Fshb	follicle stimulating hormone subunit beta [Source:NCBI gene;Acc:101838709]	ENSMAUG00000002330	0
1901	ENSMAUG00000002337		Tph1	tryptophan hydroxylase 1 [Source:MGI Symbol;Acc:MGI:98796]	ENSMAUG00000002337	11.88	3.042	1.605	1.633	0.102542	0.33994	0.484252	0.570789	0.512381	0.512381	TRUE	0.340485	No
1902	ENSMAUG00000002340	101841882	Wnt10a	Wnt family member 10A [Source:NCBI gene;Acc:101841882]	ENSMAUG00000002340	9.04	1.748	0.806	1.218	0.22304	0.467918	1e-08	0.73077	0.182451	0.182451	TRUE	0.247323	No
1903	ENSMAUG00000002346	101824829	Foxb2	forkhead box B2 [Source:NCBI gene;Acc:101824829]	ENSMAUG00000002346	0.09	1	0	0	1		1e-08	69.0957	12	12	TRUE	0.263863	No
1904	ENSMAUG00000002347	101823052	Tmem213	transmembrane protein 213 [Source:NCBI gene;Acc:101823052]	ENSMAUG00000002347	2.4	1.378	0.462	0.31	0.756431		1e-08	2.58077	0.992972	0.992972	TRUE	0.141437	No
1905	ENSMAUG00000002348				ENSMAUG00000002348	0
1906	ENSMAUG00000002351		Spef1l	sperm flagellar 1 like [Source:MGI Symbol;Acc:MGI:2685939]	ENSMAUG00000002351	26.35	1.272	0.347	0.549	0.582702	0.767685	0.23123	0.291223	0.248583	0.248583	TRUE	0.316158	No
1907	ENSMAUG00000002352	101844273	Sepsecs	Sep (O-phosphoserine) tRNA:Sec (selenocysteine) tRNA synthase [Source:NCBI gene;Acc:101844273]	ENSMAUG00000002352	422.3	1.104	0.142	0.514	0.60741	0.78274	0.0458781	0.0759781	0.052852	0.052852	TRUE	0.288508	No
1908	ENSMAUG00000002354				ENSMAUG00000002354	2.11	0.342	-1.548	-1.015	0.310233		0.328451	2.92275	1.35237	1.35237	TRUE	0.719171	No
1909	ENSMAUG00000002355	101841035	Bahd1	bromo adjacent homology domain containing 1 [Source:NCBI gene;Acc:101841035]	ENSMAUG00000002355	1316.06	1.149	0.2	1.14	0.254467	0.498218	0.0119387	0.0662517	0.0213638	0.0213638	TRUE	0.286912	No
1910	ENSMAUG00000002356	101824274	Thoc2	THO complex 2 [Source:NCBI gene;Acc:101824274]	ENSMAUG00000002356	836.26	1.19	0.251	0.65	0.515549	0.71969	0.121063	0.0688885	0.106446	0.106446	TRUE	0.0930901	No
1911	ENSMAUG00000002358				ENSMAUG00000002358	4.6	3.985	1.995	1.39	0.164657	0.410425	1.15826	1.37758	1.23904	1.23904	TRUE	0.0601423	No
1912	ENSMAUG00000002359	101838863	Gm20390	nucleoside diphosphate kinase B [Source:NCBI gene;Acc:101838863]	ENSMAUG00000002359	13079.3	0.789	-0.342	-1.508	0.131517	0.373266	0.0302447	0.0621185	0.0369807	0.0369807	TRUE	0.16864	No
1913	ENSMAUG00000002366		Tcaf2	TRPM8 channel-associated factor 2 [Source:MGI Symbol;Acc:MGI:2385258]	ENSMAUG00000002366	150.71	1.276	0.351	0.862	0.388918	0.621504	0.118348	0.101787	0.113471	0.113471	TRUE	0.149105	No
1914	ENSMAUG00000002367	101826338	Hdac10	histone deacetylase 10 [Source:NCBI gene;Acc:101826338]	ENSMAUG00000002367	636.9	0.991	-0.013	-0.059	0.953169	0.977526	0.0218319	0.0711523	0.0311685	0.0311685	TRUE	0.303978	No
1915	ENSMAUG00000002368				ENSMAUG00000002368	2.45	9.286	3.215	1.542	0.122961		1.64911	2.5262	2.02078	2.02078	TRUE	0.223707	No
1916	ENSMAUG00000002369	101827371	Adamts13	ADAM metallopeptidase with thrombospondin type 1 motif 13 [Source:NCBI gene;Acc:101827371]	ENSMAUG00000002369	329.93	0.668	-0.583	-1.636	0.101924	0.339466	0.0912348	0.079988	0.0881862	0.0881862	TRUE	0.899342	No
1917	ENSMAUG00000002370		Eif4enif1	eukaryotic translation initiation factor 4E nuclear import factor 1 [Source:MGI Symbol;Acc:MGI:1921453]	ENSMAUG00000002370	1160.69	1.618	0.694	1.944	0.0519161	0.267891	0.100041	0.0668669	0.0909368	0.0909368	TRUE	0.353543	No
1918	ENSMAUG00000002371				ENSMAUG00000002371	0.85	0.124	-3.007	-0.854	0.393114		8.46285	7.16287	7.68059	7.68059	TRUE	0.950929	No
1919	ENSMAUG00000002377				ENSMAUG00000002377	677.66	1.408	0.493	1.265	0.20575	0.45347	0.123188	0.0705811	0.108086	0.108086	TRUE	0.199545	No
1920	ENSMAUG00000002378	101834213	Mmp17	matrix metallopeptidase 17 [Source:NCBI gene;Acc:101834213]	ENSMAUG00000002378	126.62	0.641	-0.643	-2.107	0.0351485	0.237718	0.044183	0.109424	0.0590931	0.0590931	TRUE	0.0821489	No
1921	ENSMAUG00000002379	101834983	Crim1	cysteine rich transmembrane BMP regulator 1 [Source:NCBI gene;Acc:101834983]	ENSMAUG00000002379	1378.51	0.914	-0.13	-0.258	0.796751	0.896308	0.237941	0.0660436	0.182516	0.182516	TRUE	0.198228	No
1922	ENSMAUG00000002381	101843199	Tcta	T cell leukemia translocation altered [Source:NCBI gene;Acc:101843199]	ENSMAUG00000002381	716.87	1.094	0.13	0.396	0.692135	0.833174	0.0780436	0.070093	0.0759804	0.0759804	TRUE	1.22402	No
1923	ENSMAUG00000002385	101834972	Amz2	archaelysin family metallopeptidase 2 [Source:NCBI gene;Acc:101834972]	ENSMAUG00000002385	1683.7	0.736	-0.442	-2.484	0.012997	0.189036	0.0138565	0.0652483	0.0221743	0.0221743	TRUE	0.104344	No
1924	ENSMAUG00000002386	101837376	Fam122a	family with sequence similarity 122A [Source:NCBI gene;Acc:101837376]	ENSMAUG00000002386	218.2	1.226	0.294	1.408	0.159193	0.405332	0.0118302	0.089375	0.0270758	0.0270758	TRUE	0.232832	No
1925	ENSMAUG00000002387				ENSMAUG00000002387	2.37	1.448	0.534	0.402	0.68787		1e-08	2.6092	0.831987	0.831987	TRUE	0.255176	No
1926	ENSMAUG00000002390	101832647	Rnf148	RING finger protein 148 [Source:NCBI gene;Acc:101832647]	ENSMAUG00000002390	9.67	2.19	1.131	1.419	0.15588	0.401826	0.180006	0.686968	0.31793	0.31793	TRUE	0.739516	No
1927	ENSMAUG00000002392		Dars2	aspartyl-tRNA synthetase 2 (mitochondrial) [Source:MGI Symbol;Acc:MGI:2442510]	ENSMAUG00000002392	190.31	1.037	0.052	0.251	0.801694	0.898706	0.00931564	0.0934358	0.0258466	0.0258466	TRUE	0.149048	No
1928	ENSMAUG00000002395	101826547	Sema4b	semaphorin 4B [Source:NCBI gene;Acc:101826547]	ENSMAUG00000002395	1347.53	1.195	0.257	1.364	0.172569	0.419934	0.0156129	0.0661444	0.0247388	0.0247388	TRUE	0.169155	No
1929	ENSMAUG00000002396	101838155	Fam72a	family with sequence similarity 72 member A [Source:NCBI gene;Acc:101838155]	ENSMAUG00000002396	171.48	1.015	0.021	0.085	0.932385	0.966739	0.0224979	0.0969259	0.0383122	0.0383122	TRUE	0.310366	No
1930	ENSMAUG00000002398	101840918	Tmsb15a	thymosin beta 15a [Source:NCBI gene;Acc:101840918]	ENSMAUG00000002398	0
1931	ENSMAUG00000002399	106021950	1700094D03Rik	chromosome unknown C1orf189 homolog [Source:NCBI gene;Acc:106021950]	ENSMAUG00000002399	42.22	1.156	0.21	0.329	0.74204	0.864289	0.303834	0.204923	0.271165	0.271165	TRUE	0.0921297	No
1932	ENSMAUG00000002400		C2cd3	C2 calcium-dependent domain containing 3 [Source:MGI Symbol;Acc:MGI:2142166]	ENSMAUG00000002400	646.48	1.537	0.62	2.035	0.0419006	0.253185	0.0632705	0.0710116	0.0652471	0.0652471	TRUE	0.24334	No
1933	ENSMAUG00000002403	101828928	Arx	aristaless related homeobox [Source:NCBI gene;Acc:101828928]	ENSMAUG00000002403	0.17	3.216	1.685	0.388	0.698281		12	36.1049	12	12	TRUE	0.487284	No
1934	ENSMAUG00000002404				ENSMAUG00000002404	0
1935	ENSMAUG00000002407	101833740	Gal3st1	galactose-3-O-sulfotransferase 1 [Source:NCBI gene;Acc:101833740]	ENSMAUG00000002407	131.93	0.706	-0.502	-1.182	0.237223	0.481838	0.128071	0.1075	0.122515	0.122515	TRUE	0.194254	No
1936	ENSMAUG00000002409	101843267	Bmf	Bcl2 modifying factor [Source:NCBI gene;Acc:101843267]	ENSMAUG00000002409	126.48	0.899	-0.153	-0.584	0.559093	0.750911	0.0237862	0.109474	0.0419742	0.0419742	TRUE	0.201604	No
1937	ENSMAUG00000002410	101824770	Trim3	tripartite motif containing 3 [Source:NCBI gene;Acc:101824770]	ENSMAUG00000002410	2423.38	0.846	-0.242	-1.052	0.292768	0.537271	0.0281513	0.0641518	0.0376599	0.0376599	TRUE	0.496944	No
1938	ENSMAUG00000002411		Ints13	integrator complex subunit 13 [Source:MGI Symbol;Acc:MGI:1918427]	ENSMAUG00000002411	1124.16	1.519	0.603	1.825	0.0679951	0.291985	0.0820201	0.0670363	0.0777411	0.0777411	TRUE	0.206576	No
1939	ENSMAUG00000002413	101830244	Pdha1	pyruvate dehydrogenase E1 subunit alpha 1 [Source:NCBI gene;Acc:101830244]	ENSMAUG00000002413	1093.12	1.889	0.917	1.764	0.0777679	0.304921	0.253916	0.067189	0.194027	0.194027	TRUE	1.8699	No
1940	ENSMAUG00000002414	101843518	Myo1f	myosin IF [Source:NCBI gene;Acc:101843518]	ENSMAUG00000002414	5960.33	1.048	0.068	0.294	0.768655	0.880957	0.0288501	0.0626708	0.0380342	0.0380342	TRUE	0.708206	No
1941	ENSMAUG00000002415	106021831	Ppp3r2	protein phosphatase 3 regulatory subunit B, beta [Source:NCBI gene;Acc:106021831]	ENSMAUG00000002415	0
1942	ENSMAUG00000002416	101839249	Bpifb2	BPI fold containing family B member 2 [Source:NCBI gene;Acc:101839249]	ENSMAUG00000002416	1.14	0.475	-1.073	-0.424	0.671424		1e-08	5.34574	4.10444	4.10444	TRUE	0.0428644	No
1943	ENSMAUG00000002417	101825176	Zfp511	zinc finger protein 511 [Source:NCBI gene;Acc:101825176]	ENSMAUG00000002417	1008.01	0.786	-0.347	-1.446	0.148223	0.393034	0.0334478	0.0676562	0.0404663	0.0404663	TRUE	0.573168	No
1944	ENSMAUG00000002421	101829682	Olfr685	olfactory receptor 52L1 [Source:NCBI gene;Acc:101829682]	ENSMAUG00000002421	0
1945	ENSMAUG00000002422		Bbs9	Bardet-Biedl syndrome 9 (human) [Source:MGI Symbol;Acc:MGI:2442833]	ENSMAUG00000002422	376.32	0.807	-0.31	-1.203	0.229032	0.472389	0.0377128	0.0777281	0.0453118	0.0453118	TRUE	0.433727	No
1946	ENSMAUG00000002425	101830835	Rab8a	RAB8A, member RAS oncogene family [Source:NCBI gene;Acc:101830835]	ENSMAUG00000002425	5243.87	1.034	0.049	0.334	0.738716	0.862489	0.00733432	0.0628095	0.0150947	0.0150947	TRUE	0.0607408	No
1947	ENSMAUG00000002426	101828770	Fjx1	four-jointed box kinase 1 [Source:NCBI gene;Acc:101828770]	ENSMAUG00000002426	56.61	1.513	0.597	1.152	0.249183	0.493487	0.17856	0.168502	0.175703	0.175703	TRUE	0.865419	No
1948	ENSMAUG00000002427	101823698	Csrnp3	cysteine and serine rich nuclear protein 3 [Source:NCBI gene;Acc:101823698]	ENSMAUG00000002427	17.69	0.71	-0.495	-0.793	0.427982	0.65189	0.152	0.403574	0.219634	0.219634	TRUE	0.099642	No
1949	ENSMAUG00000002429	101833877	Gamt	guanidinoacetate N-methyltransferase [Source:NCBI gene;Acc:101833877]	ENSMAUG00000002429	267.57	0.751	-0.413	-0.884	0.376431	0.611792	0.18401	0.0842604	0.153776	0.153776	TRUE	0.304296	No
1950	ENSMAUG00000002430	101830300	Irak1	interleukin 1 receptor associated kinase 1 [Source:NCBI gene;Acc:101830300]	ENSMAUG00000002430	3670.39	1.498	0.583	1.694	0.0902157	0.32179	0.0932304	0.0633039	0.0851765	0.0851765	TRUE	0.410211	No
1951	ENSMAUG00000002432	101839197		ring finger protein 214 [Source:NCBI gene;Acc:101839197]	ENSMAUG00000002432	136.22	1.832	0.873	2.269	0.0232932	0.215523	0.0964841	0.106055	0.0990212	0.0990212	TRUE	1.61063	No
1952	ENSMAUG00000002434	101841303	Qsox2	quiescin sulfhydryl oxidase 2 [Source:NCBI gene;Acc:101841303]	ENSMAUG00000002434	824.54	1.49	0.576	1.873	0.06111	0.281785	0.0626286	0.0689912	0.0668696	0.0668696	TRUE	0.163167	No
1953	ENSMAUG00000002438	110339299	Defb25	defensin beta 124 [Source:NCBI gene;Acc:110339299]	ENSMAUG00000002438	1.73	0.706	-0.503	-0.313	0.754243		2.00355e-08	3.54947	1.14082	1.14082	TRUE	0.721975	No
1954	ENSMAUG00000002440				ENSMAUG00000002440	621.33	1.269	0.344	1.145	0.252153	0.496259	0.0608052	0.0713903	0.0634212	0.0634212	TRUE	0.947564	No
1955	ENSMAUG00000002443	101838084	Hsph1	heat shock protein family H (Hsp110) member 1 [Source:NCBI gene;Acc:101838084]	ENSMAUG00000002443	4877.22	1.231	0.3	1.25	0.211119	0.458254	0.0358115	0.0628962	0.0413096	0.0413096	TRUE	0.35238	No
1956	ENSMAUG00000002444				ENSMAUG00000002444	113.24	0.759	-0.397	-0.916	0.359771	0.598501	0.131955	0.115066	0.127385	0.127385	TRUE	0.164508	No
1957	ENSMAUG00000002446	101824909	Msx3	VENT homeobox [Source:NCBI gene;Acc:101824909]	ENSMAUG00000002446	1.64	2.17	1.118	0.439	0.660415		3.90081	3.74203	3.8146	3.8146	TRUE	0.0670986	No
1958	ENSMAUG00000002447	101835159	Supt3	SPT3 homolog, SAGA and STAGA complex component [Source:NCBI gene;Acc:101835159]	ENSMAUG00000002447	310.67	0.554	-0.852	-2.463	0.0137673	0.190123	0.0834382	0.0811243	0.0828837	0.0828837	TRUE	0.0970674	No
1959	ENSMAUG00000002449	101837199	Foxm1	forkhead box M1 [Source:NCBI gene;Acc:101837199]	ENSMAUG00000002449	901.58	1.129	0.175	1.08	0.280055	0.525637	0.00892921	0.0683645	0.0177111	0.0177111	TRUE	0.126677	No
1960	ENSMAUG00000002452	101839506	Irf2bpl	interferon regulatory factor 2 binding protein like [Source:NCBI gene;Acc:101839506]	ENSMAUG00000002452	840.62	2.222	1.152	2.575	0.0100288	0.176298	0.176011	0.068851	0.142913	0.142913	TRUE	1.77319	No
1961	ENSMAUG00000002455	101837006	Fbxl7	F-box and leucine rich repeat protein 7 [Source:NCBI gene;Acc:101837006]	ENSMAUG00000002455	356.8	0.276	-1.859	-2.832	0.00462129	0.148415	0.424536	0.0786073	0.306769	0.306769	TRUE	1.06475	No
1962	ENSMAUG00000002456	101834287	Bnip2	BCL2 interacting protein 2 [Source:NCBI gene;Acc:101834287]	ENSMAUG00000002456	3201.16	1.478	0.563	1.655	0.0979977	0.333436	0.0914734	0.0635454	0.0831567	0.0831567	TRUE	0.697878	No
1963	ENSMAUG00000002457	101838744	Wdr55	WD repeat domain 55 [Source:NCBI gene;Acc:101838744]	ENSMAUG00000002457	662.02	1.171	0.228	0.985	0.324543	0.567463	0.0270836	0.0707919	0.0369262	0.0369262	TRUE	0.315513	No
1964	ENSMAUG00000002458		Tex13b	testis expressed 13B [Source:MGI Symbol;Acc:MGI:1890544]	ENSMAUG00000002458	0
1965	ENSMAUG00000002459				ENSMAUG00000002459	1.3	7.961	2.993	1.24	0.214892		1.72332	4.70589	3.06846	3.06846	TRUE	0.310125	No
1966	ENSMAUG00000002461				ENSMAUG00000002461	37.48	1.031	0.044	0.113	0.910087	0.955558	0.0391371	0.223035	0.0839623	0.0839623	TRUE	0.254945	No
1967	ENSMAUG00000002462	101833586		keratin-associated protein 12-1 [Source:NCBI gene;Acc:101833586]	ENSMAUG00000002462	0
1968	ENSMAUG00000002463	101828038	Reck	reversion inducing cysteine rich protein with kazal motifs [Source:NCBI gene;Acc:101828038]	ENSMAUG00000002463	728.96	0.936	-0.096	-0.292	0.770615	0.881815	0.0795719	0.0699531	0.0770878	0.0770878	TRUE	0.0815083	No
1969	ENSMAUG00000002470	101824066	Siglec1	sialic acid binding Ig like lectin 1 [Source:NCBI gene;Acc:101824066]	ENSMAUG00000002470	6627.38	1.603	0.681	2.025	0.0428197	0.25384	0.0780234	0.0625687	0.0812185	0.0812185	TRUE	0.231832	No
1970	ENSMAUG00000002471	101830371	Ccny	cyclin Y [Source:NCBI gene;Acc:101830371]	ENSMAUG00000002471	3189.01	0.954	-0.068	-0.433	0.664911	0.816799	0.0103394	0.0635526	0.0176639	0.0176639	TRUE	0.207122	No
1971	ENSMAUG00000002477	101836168	Rfxank	regulatory factor X associated ankyrin containing protein [Source:NCBI gene;Acc:101836168]	ENSMAUG00000002477	1192.19	0.68	-0.555	-1.896	0.057956	0.276143	0.0566057	0.0667292	0.0609695	0.0609695	TRUE	0.0790052	No
1972	ENSMAUG00000002487	101837557	Cstf3	cleavage stimulation factor subunit 3 [Source:NCBI gene;Acc:101837557]	ENSMAUG00000002487	1065.11	1.18	0.239	1.282	0.199836	0.447384	0.015942	0.0673345	0.0241039	0.0241039	TRUE	0.305112	No
1973	ENSMAUG00000002503	101835718		ribosomal protein lateral stalk subunit P2 [Source:NCBI gene;Acc:101835718]	ENSMAUG00000002503	31723.4	0.407	-1.297	-3.128	0.00176073	0.107766	0.15725	0.0618467	0.123834	0.123834	TRUE	0.393096	No
1974	ENSMAUG00000002504	101842847		prolactin-3B1-like [Source:NCBI gene;Acc:101842847]	ENSMAUG00000002504	0
1975	ENSMAUG00000002510	101842387	Lrrc10b	leucine rich repeat containing 10B [Source:NCBI gene;Acc:101842387]	ENSMAUG00000002510	59.39	1.115	0.157	0.523	0.600909	0.778961	0.0138412	0.163502	0.0504386	0.0504386	TRUE	0.230579	No
[truncated: 16,365 more rows]

## Sheet: KEGG Male I; iver. vs sal.
	Gene_set	Term	Overlap	P-value	Adjusted P-value	Old P-value	Old Adjusted P-value	Odds Ratio	Combined Score	Genes
[truncated: 2 more rows]

[truncated: 18 more sheets: GO BP Male I; iver. vs sal., GO CC Male I; iver. vs sal., GO MF Male I; iver. vs sal., Female I; iver. vs sal., KEGG Female I; iver. vs sal., GO BP Female I; iver. vs sal., GO CC Female I; iver. vs sal., GO MF Female I; iver. vs sal., Male NT; I vs NI, KEGG Male NT; I vs NI, GO BP Male NT; I vs NI, GO CC Male NT; I vs NI, GO MF Male NT; I vs NI, Female NT; I vs NI, KEGG Female NT; I vs NI, GO BP Female NT; I vs NI, GO CC Female NT; I vs NI, GO MF Female NT; I vs NI]
