# Supplementary material for: Attenuation of clinical and immunological outcomes during SARS‐CoV‐2 infection by ivermectin
Source: EMBO Mol Med. 2021 Jul 12;13(8):e14122. doi: 10.15252/emmm.202114122 (PMC8350903; doi:10.15252/emmm.202114122)
Supplement: Supplementary file 4 — Source Data for Expanded View [file EMMM-13-e14122-s003.zip]

Archive with 11 entries (10 files):
- Fig_EV5_(source_data).xlsx
- __MACOSX/
- __MACOSX/._Fig_EV5_(source_data).xlsx
- Fig_EV3_(source_data).xlsx
- __MACOSX/._Fig_EV3_(source_data).xlsx
- Fig_EV2_(source_data).xlsx
- __MACOSX/._Fig_EV2_(source_data).xlsx
- Fig_EV1_(source_data).xlsx
- __MACOSX/._Fig_EV1_(source_data).xlsx
- Fig_EV4_(source_data).xlsx
- __MACOSX/._Fig_EV4_(source_data).xlsx
