# Supplementary material for: Attenuation of clinical and immunological outcomes during SARS‐CoV‐2 infection by ivermectin
Source: EMBO Mol Med. 2021 Jul 12;13(8):e14122. doi: 10.15252/emmm.202114122 (PMC8350903; doi:10.15252/emmm.202114122)
Supplement: Supplementary file 4 — Source Data for Expanded View [file EMMM-13-e14122-s003.zip › Fig_EV5_(source_data).xlsx]

## Sheet: Fig EV5a
Available at:
https://www.ebi.ac.uk/arrayexpress/experiments/E-MTAB-10128/samples/

## Sheet: Fig EV5b
	Casp3		Hgf		Epha2		Il-2		Il-2ra		Tgf-b		Ifn-g		Il-1b		Ccl5		Gabrr1		Prkg1		Gnai1		Grid1		Wnt3a		Krt4		Creb5		Ager		Fos
	M	F	M	F	M	F	M	F	M	F	M	F	M	F	M	F	M	F	M	F	M	F	M	F	M	F	M	F	M	F	M	F	M	F	M	F
CoV_saline	4.82	1.12	-1.91	0.31	-0.12	0.03	3.32	0.19	-0.73	-0.5	0.14	0.81	1.89	1.41	0.04	0.21	2.59	2.56	0.31	0.6	-1.33	-1.96	-1.6	-0.91	-1.57	1.99	-5.11	-1.72	-1.2	1.7	-0.66	1.89	-1.95	0.47	0.34	-1.77
	2.51	-0.51	-2.69	-1.58	0.07	-0.37	1.14	-1.54	-3.53	-1.77	0.83	0.14	1.76	2.01	2.15	0.12	2.1	2.51	-1.2	-0.6	-1.87	-1.48	-1.64	-2.03	-2.14	1.11	-6.04	-0.99	-0.46	2.53	-0.07	1.73	-2.35	-0.68	0.34	-2.75
	1.67	-3.65	0.07	4.66	0.53	2.75	1.61	-1.76	-2.83	-1.3	2.69	3.55	3.44	2.61	2.38	2.8	3.6	2.79	-0.17	0.44	-0.59	1.76	-0.75	0.54	0.69	5.62	0.97	8.16	3.03	11.19	4.05	7.72	-1.25	1.09	0.28	3.11
	1.61	-4.91	5.06	6.36	4.46	3.78	1.54	-0.73	-4.32	-2.08	3.49	2.14	2.72	2.27	2.48	1.58	2.8	1.95	-1.94	-0.56	3.59	2.13	4.06	3.23	5.13	5.73	6.04	9.3	8.28	12.8	7.99	-2.33	-3	0.77	3.69	2.76
	-1.08	-4.99	0.16	3.81	0.96	1.73	0.62	-4.3	-5.97	-3.72	2.89	2.78	2.89	2.58	2.2	2.07	3.42	3.19	-1.84	-1.84	-4.48	0.99	-0.77	1.22	-3.56	4.14	0.26	6.76	2.93	10.07	3.87	6.3	-3.71	-0.46	0.47	2.33
	-2.37	-3.39	3	3.73	2.33	2.24	-2.54	-4.78	-4.8	-2.38	3.27	3.03	3.43	2.42	1.83	2.22	4.39	2.32	-2.97	-1.82	1.09	0.86	1.47	1.49	2.93	3.95	3.35	5.18	5.83	9.37	6.31	5.96	-4.26	0.53	2.6	1.01
CoV_ivermectine	1.83	2.4	0.19	-1.15	1.07	0.11	-0.96	0.03	-0.17	-1.59	1.1	1.5	2.7	3.46	1.83	2.1	3.49	3.39	-3.23	-1.17	-4.76	-1.07	0.15	-0.93	-10.63	-0.26	-0.58	-0.32	3.94	4.46	-1.31	-0.59	-3.72	-2.87	1.49	-2.03
	2.6	0.83	-1.54	-0.05	-0.74	0.15	0.12	0.26	0.27	-1.51	0.83	1.01	2.56	2.35	1.2	1.49	3.12	3.12	-2.19	-0.86	-2.22	-0.54	-1.7	-0.59	-2.34	0.31	-2.16	0.83	2.51	-0.4	-2.48	0.28	-2.81	-2.06	-0.1	-1.64
	2.28	2	-3.06	-2.08	-1.79	-1.26	2.19	-0.36	1.49	-2	0.71	1.12	2.17	2.21	1.93	0.86	2.52	3.03	-17.33	-1.78	-2.05	-2.12	-2.39	-1.99	-2.7	-0.84	-3.19	-1.95	-4.77	-1.77	-2.62	-1.76	-0.14	-1.45	-2.17	-3.3
	1.96	0.47	-1.92	1.06	-0.77	0.48	-1.08	1.8	-1.85	1.19	0.94	1.12	2.66	3.12	1.91	1.89	3.18	4.04	-2.29	0.09	-1.78	0.69	-1.74	0.45	-3.01	3.05	-2.08	1.09	1.89	2.06	-2.9	2.7	-3.43	-1.71	-0.62	-1.71
	3.04	3.1	-0.88	-2.1	-0.38	-1.39	3.11	-4.02	1.84	-0.39	-1.33	0.82	2.23	1.69	-0.49	2.24	4.67	2.29	-1.08	-1.69	-1.51	-1.88	-1.52	-1.2	-0.05	-3.53	-0.86	-6.06	-0.36	-7.79	-0.73	-2.23	-2.17	0.58	0.26	-1.17
	1.28	2.88	-1.77	-2.66	-1.19	-0.42	-0.53	-4.21	-1.91	0.11	1.21	0.7	1.59	2.66	2.32	1.9	2.08	2.79	-2.59	-1.42	-2	-2.21	-1.99	-1.1	-2	-4.47	-2.12	-5.05	0.51	-6.43	-3.01	-4.48	-2.21	0.85	0.86	-0.36
