# Supplementary material for: Attenuation of clinical and immunological outcomes during SARS‐CoV‐2 infection by ivermectin
Source: EMBO Mol Med. 2021 Jul 12;13(8):e14122. doi: 10.15252/emmm.202114122 (PMC8350903; doi:10.15252/emmm.202114122)
Supplement: Supplementary file 4 — Source Data for Expanded View [file EMMM-13-e14122-s003.zip › Fig_EV3_(source_data).xlsx]

## Sheet: Fig EV3a-b
Available at:
https://www.ebi.ac.uk/arrayexpress/experiments/E-MTAB-10128/samples/
