# Supplementary material for: Attenuation of clinical and immunological outcomes during SARS‐CoV‐2 infection by ivermectin
Source: EMBO Mol Med. 2021 Jul 12;13(8):e14122. doi: 10.15252/emmm.202114122 (PMC8350903; doi:10.15252/emmm.202114122)
Supplement: Supplementary file 4 — Source Data for Expanded View [file EMMM-13-e14122-s003.zip › Fig_EV2_(source_data).xlsx]

## Sheet: Fig EV2a
Body weight variaton: Males
days post-infection	CoV_saline												CoV_ivermectin (400 µg/kg)												CoV_ivermectin (200 µg/kg)				CoV_ivermectin (100 µg/kg)
0	0	0	0	0	0	0	0	0	0	0	0	0	0	0	0	0	0	0	0	0	0	0	0	0	0	0	0	0	0	0	0	0
1	-4.63	-2.86	-3.35	-3.34	-2.11	-3.56	-0.11					-2.92	-1.31	-2.5	-3.85	-6.28	-4.21	-4.54	-4.98	-3.59
2	-10.95	-11.46	-8.66	-9.8	-7.68	-8	-3.46	-8.33	-8.18	-11.46	-9.12	-8.75	-8.2	-8.82	-8.06	-11.51	-9.75	-8.12	-10.5	-8.62	-4.87	-7.79	-8.62	-5.78	-8.67	-8.82	-8.75	-9.1	-6.59	-7.02	-9.91	-5.84
4	-15.01	-14.71	-15.01	-17.19	-15.47	-14.5	-9.82	-13.76	-15.45	-17.23	-16.94	-14.15	-12.8	-9.65	-11.43	-14.88	-16.05	-15.41	-15.48	-12.21	-11.53	-16.69	-17.6	-13.63	-19	-18.74	-17.74	-16.28	-16	-15.96	-14.27	-13.15

## Sheet: Fig EV2b
Clinical score: Males
days post-infection	CoV_saline												CoV_ivermectin (400 µg/kg)												CoV_ivermectin (200 µg/kg)				CoV_ivermectin (100 µg/kg)
0	0	0	0	0	0	0	0	0	0	0	0	0	0	0	0	0	0	0	0	0	0	0	0	0	0	0	0	0	0	0	0	0
1	0	0	0	0	0	0	0	0	0	0	0	0	0	0	0	0	0	0	0	0	0	0	0	0	0	0	0	0	0	0	0	0
2	2	2	1	2	2	2	2	2	2	1	1	2	1	0	0	1	1	1	0	0	1	0	1	1	0	1	1	1	1	1	1	2
3	4	2	3	3	3	3	3	3	3	3	3	2	2	1	3	3	3	3	3	1	3	2	2	1	2	1	1	1	3	3	1	1
4	4	4	3	3	4	4	4	4	3	3	4	3	2	2	2	2	3	2	2	2	2	1	1	1	2	1	1	1	2	2	1	2

## Sheet: Fig EV2c
Food-finding: Males
CoV_saline	CoV_ivermectin (400 µg/kg)	CoV_ivermectin (200 µg/kg)	CoV_ivermectin (100 µg/kg)
48.53	>900	591	>900
>900	29.16	56	407
>900	618.73	>900	268
>900	828.95	481	443
>900	218.42
>900	119.46
>900	791.82
>900	880.33
>900	>900
>900	>900
>900	>900
139	571
