# Supplementary material for: Attenuation of clinical and immunological outcomes during SARS‐CoV‐2 infection by ivermectin
Source: EMBO Mol Med. 2021 Jul 12;13(8):e14122. doi: 10.15252/emmm.202114122 (PMC8350903; doi:10.15252/emmm.202114122)
Supplement: Supplementary file 4 — Source Data for Expanded View [file EMMM-13-e14122-s003.zip › Fig_EV1_(source_data).xlsx]

## Sheet: Fig EV1a
	Body weight variaton: Males
	days post-infection	CoV_saline												CoV_ivermectin												mock_saline						mock_ivermectin
	0	0	0	0	0	0	0	0	0	0	0	0	0	0	0	0	0	0	0	0	0	0	0	0	0	0	0	0	0	0	0	0	0	0	0	0	0
	1	-4.63	-2.86	-3.35	-3.34	-2.11	-3.56	-0.11					-2.92	-1.31	-2.5	-3.85	-6.28	-4.21	-4.54	-4.98	-3.59					-3.01	0.85	-1.58	-1.43	-1.77	0.38	-2.19	-3.27	5.49	-0.12	-2.13	-1.89
	2	-10.95	-11.46	-8.66	-9.8	-7.68	-8	-3.46	-8.33	-8.18	-11.46	-9.12	-8.75	-8.2	-8.82	-8.06	-11.51	-9.75	-8.12	-10.5	-8.62	-4.87	-7.79	-8.62	-5.78	2.35	4.45	-1.58	-2.11	0.21	-0.64	2.32	1.61	0.22	1.53	-0.78	-1.26
	4	-15.01	-14.71	-15.01	-17.19	-15.47	-14.5	-9.82	-13.76	-15.45	-17.23	-16.94	-14.15	-12.8	-9.65	-11.43	-14.88	-16.05	-15.41	-15.48	-12.21	-11.53	-16.69	-17.6	-13.63	-1.13	1.75	-5.6	-4.76	-2.82	1.12	-0.6	-2.35	-0.24	-0.23	-4.25	-3.04
	Body weight variaton: Females
	days post-infection	CoV_saline						CoV_ivermectin						mock_saline						mock_ivermectin
	0	0	0	0	0	0	0	0	0	0	0	0	0	0	0	0	0	0	0	0	0	0	0	0	0
	1	-1.91	-1.6	-0.44	-2.54	-3.96	-0.56	-1.53	-0.81	-3.02	-3.22	-1.8	-2.74	3.81	0.53	-0.91	-2.05	-1.03	2.48	3.28	3.91	-0.05	0.88	1.5	2.88
	2	-9.87	-8.69	-7.56	-8.99	-10.19	-8.06	-9.8	-4.07	-8.38	-10	-8.14	-8.26	5.73	-2.87	-3.99	-2.89	0.91	5.34	1.69	5.62	2.61	-0.25	1.9	2.88
	4	-12.69	-14.51	-13.89	-14.07	-10.19	-13.95	-13.16	-12.66	-14.75	-10.66	-13.15	-15.15	1.64	-3.96	-3.19	-4.79	-1.42	-0.5	0.96	1.55	1.28	-2.3	-0.63	3.29

## Sheet: Fig EV1b
Food-finding (hidden food): Males					Food-finding (hidden food): Females
CoV_saline	CoV_ivermectin	mock_saline	mock_ivermectin		CoV_saline	CoV_ivermectin	mock_saline	mock_ivermectin
48.53	>900	49.36	19.31		294.13	48.62	11.02	13.29
>900	29.16	22.95	10.02		209.12	92.66	11.09	112.03
>900	618.73	25.12	30.7		79.22	96.24	124.87	10.88
>900	828.95	18.37	64.77		175.04	202.83	68.5	19.31
>900	218.42	64.28	48.8		>900	257.31	11.18	37.95
>900	119.46	72.47	6.28		>900	68.56	23.47	12.32
>900	791.82
>900	880.33
>900	>900
>900	>900
>900	>900
139	571

## Sheet: Fig EV1c
Food-finding (visible food): Males					Food-finding (visible food): Females
CoV_saline	CoV_ivermectin	mock_saline	mock_ivermectin		CoV_saline	CoV_ivermectin	mock_saline	mock_ivermectin
4.99	10.4	17.31	14.97		8.39	10.4	11.84	5.92
10.55	7.12	4.15	2.39		22.51	7.12	7.9	12.15
333.96	8.33	21.83	7.5		26.18	6.4	22.54	9.7
49.76	582.72	9.3	8.52		12.29	6.98	23.75	14.22
9.87	58.56	14.32	6.97		204.72	82.85	5.03	20.48
395.28	40.76	23.72	5.87		331	157.01	7.93	26.66
62.86	55.8

## Sheet: Fig EV1d
Percentage of animals that found the food
	CoV_saline	CoV_ivermectin	mock_saline	mock_ivermectine
All animals	33.3	77.8	100	100
Male	16.7	66.7	100	100
Female	66.7	100	100	100
