# Supplementary material for: Attenuation of clinical and immunological outcomes during SARS‐CoV‐2 infection by ivermectin
Source: EMBO Mol Med. 2021 Jul 12;13(8):e14122. doi: 10.15252/emmm.202114122 (PMC8350903; doi:10.15252/emmm.202114122)
Supplement: Supplementary file 6 — Source Data for Figure 1 [file EMMM-13-e14122-s004.xlsx]

## Sheet: Fig 1a
Clinical score: All animals
days post-infection	CoV_saline																		CoV_ivermectin
0	0	0	0	0	0	0	0	0	0	0	0	0	0	0	0	0	0	0	0	0	0	0	0	0	0	0	0	0	0	0	0	0	0	0	0	0
1	0	0	0	0	0	0	0	0	0	0	0	0	0	0	1	1	1	0	0	0	0	0	0	0	0	0	0	0	0	0	0	0	0	0	0	0
2	2	2	1	2	2	2	2	2	2	1	1	2	1	0	2	2	4	0	1	0	0	1	1	1	0	0	1	0	1	1	0	0	0	0	0	0
3	4	2	3	3	3	3	3	3	3	3	3	2	3	3	2	3	3	3	2	1	3	3	3	3	3	1	3	2	2	1	0	0	0	0	0	1
4	4	4	3	3	4	4	4	4	3	3	4	3	3	3	3	2	2	3	2	2	2	2	3	2	2	2	2	1	1	1	0	0	0	0	0	0
Clinical score: Males
days post-infection	CoV_saline												CoV_ivermectin
0	0	0	0	0	0	0	0	0	0	0	0	0	0	0	0	0	0	0	0	0	0	0	0	0
1	0	0	0	0	0	0	0	0	0	0	0	0	0	0	0	0	0	0	0	0	0	0	0	0
2	2	2	1	2	2	2	2	2	2	1	1	2	1	0	0	1	1	1	0	0	1	0	1	1
3	4	2	3	3	3	3	3	3	3	3	3	2	2	1	3	3	3	3	3	1	3	2	2	1
4	4	4	3	3	4	4	4	4	3	3	4	3	2	2	2	2	3	2	2	2	2	1	1	1
Clinical score: Females
days post-infection	CoV_saline						CoV_ivermectin
0	0	0	0	0	0	0	0	0	0	0	0	0
1	0	0	1	1	1	0	0	0	0	0	0	0
2	1	0	2	2	4	0	0	0	0	0	0	0
3	3	3	2	3	3	3	0	0	0	0	0	1
4	3	3	3	2	2	3	0	0	0	0	0	0

## Sheet: Fig 1b
Food-finding: All animals			Food-finding: Males			Food-finding: Females
CoV_saline	CoV_ivermectin		CoV_saline	CoV_ivermectin		CoV_saline	CoV_ivermectin
48.53	>900		48.53	>900		294.13	48.62
>900	29.16		>900	29.16		209.12	92.66
>900	618.73		>900	618.73		79.22	96.24
>900	828.95		>900	828.95		175.04	202.83
>900	218.42		>900	218.42		>900	257.31
>900	119.46		>900	119.46		>900	68.56
>900	791.82		>900	791.82
>900	880.33		>900	880.33
>900	>900		>900	>900
>900	>900		>900	>900
>900	>900		>900	>900
139	571		139	571
294.13	48.62
209.12	92.66
79.22	96.24
175.04	202.83
>900	257.31
>900	68.56

## Sheet: Fig 1c-d-e
	Viral RNA load: nasal turbinates		Viral RNA load: lung		ddPCR: nasal turbinates		ddPCR: lung		Viral titer: lung
	M	F	M	F	M	F	M	F	M	F
CoV_saline	1730000	13100000	30200000	25300000	2.05	2.44	4.44	1.93	33300000	50000000
	3120000	1590000	15400000	2400000	4.09	1.2	2.19	2.29	3560000	2540000
	3320000	61500	2900000	202000	7.84	3.8	2	3.14	8800000	16500000
	1860000	842000	391000	263000	4.8	7.29	2.81	3.28	31000000	32900000
	1460000	705000	5980000	1730000	4.65	4.11	1.62	2.15	46800000	8930000
	4070000	1360000	2760000	490000	3.51	7.48	1.95	4.24	33300000	14500000
CoV_ivermectin	137000	1820000	52000000	19800000	4.46	7.06	1.15	3.46	23400000	37500000
	1960000	7410000	26300000	35400000	3.97	4.5	1.92	2.01	2500000	35100000
	4350000	827000	51400000	15200000	3.82	11.57	1.73	1.84	28400000	1840000
	513000	11500000	43300000	8590000	6.21	3.63	1.92	2.03	19800000	23600000
	1870000	8100000	5620000	4050000	2.91		2.18	3.41	43100000	24500000
	1040000	9330000	42900000	1390000	8.13		1.76	3.67	8130000	2190000

## Sheet: Fig 1f
	Il-6		Il-10		Il-1b		Tnf-a		Ifn-b		Ifn-g		Ifn-l		Cxcl10		Ccl5		Il-6 : Il-10 ratio
	M	F	M	F	M	F	M	F	M	F	M	F	M	F	M	F	M	F	M	F
CoV_saline	1.96	2.61	3.12	3.91	3.95	1.66	2.08	0.4	0.28	0.19	0.95	-0.86	2.73	3.09	2.91	3.4	0.59	-0.53	0.63	0.67
	4.14	2.87	4.81	5.02	5.39	1.66	3.8	1.59	0.61	0.6	1.63	-0.04	3.49	5.64	4.99	5.73	0.36	-0.27	0.86	0.57
	2.01	3.04	2.46	3.11	1.85	4.12	1.72	3.08	0.59	1.37	1.09	1.17	2.96	1.31	1.85	3.15	1.25	1.51	0.82	0.98
	3.06	1.8	2.9	3.11	2.45	1.43	2.7	1.52	1.75	1.64	1.17	1.47	3.75	1.72	3.01	2.73	2.52	2.14	1.06	0.58
	2.41	2.65	2.17	3.58	2.18	0.93	2.49	1.72	1.18	1.64	1.93	0.48	2.54	3.74	2.41	4.8	2.07	1.34	1.11	0.74
	3.2	3.57	3.98	2.99	2.9	2.3	2.39	2.52	1.81	1.66	1.97	1	3.36	5.35	3.55	4.86	1.38	0.65	0.8	1.19
CoV_ivermectin	0.58	-0.91	1.23	1.3	2.68	1.27	2.13	0.78	2.32	1.37	2.51	0.37	6.84	2.32	3.11	2.07	3.87	0.99	0.47	-0.7
	3.61	1.28	2.42	1.97	3.78	1.76	2.16	1.25	2.48	0.77	2.79	-0.08	8.62	2.13	4.39	1.95	2.94	-0.7	1.49	0.65
	2.1	-0.75	2.73	1.29	3.53	0.45	1.83	-0.05	1.4	0.3	1.27	0.39	6.85	0.13	3.26	1.15	2.13	0.77	0.77	-0.58
	0.77	0.51	0.99	2.58	1.51	1.71	1.26	0.13	0.95	-0.07	1.63	-0.11	6.95	3.31	1.37	2.11	2.66	-1.38	0.78	0.2
	2.39	2.1	3.07	2.13	3.91	2.68	2.17	1.51	0.86		3.41	-0.41	5.63	2.2	2.4	2.42	3.65	-0.26	0.78	0.98
	0.98	2.42	2.45	2.77	1.89	2.51	1.26	0.49	2.25		3.04	-0.75	7.33	1.9	1.83	2.64	3.75	0.22	0.4	0.87
