# Supplementary material for: Attenuation of clinical and immunological outcomes during SARS‐CoV‐2 infection by ivermectin
Source: EMBO Mol Med. 2021 Jul 12;13(8):e14122. doi: 10.15252/emmm.202114122 (PMC8350903; doi:10.15252/emmm.202114122)
Supplement: Supplementary file 7 — Source Data for Figure 2 [file EMMM-13-e14122-s008.xlsx]

## Sheet: Fig 2a
Available at:
https://www.ebi.ac.uk/arrayexpress/experiments/E-MTAB-10128/samples/

## Sheet: Fig 2b
	Ifn-b		Ifn-l		Mx2		Il-6		Il-10		Il-6 : Il-10 ratio		Tnf-a		Tnfaip3		Cxcl10		Chrna7		Chrnb4		Plcb1		Grin2d		Pik3r5		Igf1r		Adra1d		Wnt11		Sfrp4
	M	F	M	F	M	F	M	F	M	F	M	F	M	F	M	F	M	F	M	F	M	F	M	F	M	F	M	F	M	F	M	F	M	F	M	F
CoV_saline	1.05	2.57	0.23	6.77	4.85	4.63	3.13	3.42	3.13	3.42	1.09	0.93	-0.08	-1.18	1.59	0.67	4.41	3.54	1.7	0.42	0.73	-0.79	-1.31	-2.03	-1.76	-0.94	-0.42	1.43	0.21	-1.17	-1.49	-2.87	-4.47	-1.04	-1.21	0.17
	0.15	1.55	1.05	5.07	4.35	4.29	5.38	2.72	5.38	2.72	1.27	0.7	-0.14	-0.3	0.74	0.04	4.54	4.09	-4.94	-0.3	-1.13	-0.35	-1.78	-1.7	-2.04	-1.12	-0.67	1.49	-0.75	-0.79	-1.85	-1.9	-5.34	-0.63	-2.23	0.45
	1.77	6.55	3.15	11.87	4.92	5.42	5.62	4.41	5.62	4.41	1.46	1.63	1.19	1.89	1.34	3.46	5.92	5.23	-2.74	0.76	0.55	-0.41	-1.31	-0.28	2.63	7.56	1.1	5.8	0.22	2.8	0.9	3.57	3.35	10.33	1.28	6.84
	5.73	4.39	8.06	13.06	6.38	6.81	4.99	4.7	4.99	4.7	2.27	1.9	2.37	0.85	5.38	4.75	6.41	5.17	-1.73	0.02	-0.44	-0.47	1.03	0.6	9.33	9.12	5.47	5.9	4.28	3.64	5.06	5.14	7.87	10.75	7.15	6.94
	2.02	4.72	3	10.48	5.09	6.51	5.2	4.93	5.2	4.93	1.59	1.33	1.35	1.1	2.44	3.28	6.06	5.59	-2.22	-1.58	-1.77	-1.73	-1.1	-0.14	3.18	6.9	0.65	4.29	0.84	2.33	0.7	2.87	3.12	8.96	1.19	5.28
	3.42	7.62	6.02	9.89	6.32	5.37	5.5	4.41	5.5	4.41	1.39	1.74	1.02	1.91	3.37	2.28	5.99	5.28	-5.38	0.06	-2.05	-1.17	-0.45	0.81	5.8	5.83	3.5	4.43	2.16	1.96	2.9	2.78	6.56	8.93	3.73	5
CoV_ivermectine	-0.21	1.35	0.04	5.03	4.97	3.45	4.91	2.18	4.91	2.18	0.75	0.37	-0.54	0.48	0.86	0.35	4.27	5.12	-3.21	-1.88	-3.42	-2.73	-0.96	-1.92	-0.5	-1.13	-0.36	-0.14	-0.29	-0.99	-0.41	-1.59	-0.99	-1.05	-1.72	-0.21
	0.45	1	2.55	4.81	3.25	3.28	4.7	2.31	4.7	2.31	0.79	0.38	-0.13	-0.26	-1.36	0.52	4.46	4.36	-1.98	-3.2	-2.97	-3.12	-2.81	-1.97	-2.22	0.89	-1.78	0.36	-3.28	-0.04	-2.72	-1.42	-2.13	0.87	-2.86	0.9
	0.52	0.14	2.21	1.64	2.61	2.05	4.83	0.06	4.83	0.06	0.83	0.01	0.64	-0.04	-0.52	-1.58	3.54	3.77	3.08	1.43	-1.16	-3.14	-2.11	-2.98	-3.61	-1.61	-2.21	-1.4	-2.32	-2.73	-2.82	-2.51	-2.93	-1.95	-2.97	-1.68
	0.29	3.03	2.14	2.88	3.4	3.13	5.25	0.59	5.25	0.59	0.82	0.11	-0.24	1.4	-0.44	1.02	4.24	4.57	-2.74	-1.03	-3.95	-1.68	-2.81	-1.3	-2.09	1.2	-2.08	2.71	-2.53	-3.05	-2.83	0.89	-2.68	2.53	-2.82	1.92
	0.67	0.3	4.05	-1.77	3.11	1.5	3.96	2.47	3.96	2.47	0.66	0.44	-1.39	-0.49	0	-0.29	2.3	4.33	0.42	1.33	-1.81	-1.65	-2.44	-1.8	-0.95	-6.12	-0.9	-3.11	-1.26	-2.54	-1.54	-2.55	0.05	-8.07	-1.38	-3.25
	-0.47	-2.74	2.45	-2.7	2.75	1.69	3.61	1.84	3.61	1.84	0.56	0.3	0.26	0.06	-0.74	0.35	3.56	3.42	-2.59	6.09	-3.24	-1.52	-2.16	-1.46	-2.08	-5.27	-2.05	-3.43	-1.93	-1.9	-2.81	-1.69	-1.94	-6.28	-2.7	-4.2
