# Supplementary material for: Attenuation of clinical and immunological outcomes during SARS‐CoV‐2 infection by ivermectin
Source: EMBO Mol Med. 2021 Jul 12;13(8):e14122. doi: 10.15252/emmm.202114122 (PMC8350903; doi:10.15252/emmm.202114122)
Supplement: Supplementary file 8 — Source Data for Figure 3 [file EMMM-13-e14122-s001.xlsx]

## Sheet: Fig 3a-b
Figure 3a
The whole lung sections are showed
Figure 3b
The entire mosaic images are showed

## Sheet: Fig 3c
	Iba1+		Arg1+		Iba1+Arg1+
	M	F	M	F	M	F
CoV_saline	607.37	930.64	666.14	548.59	19.59	29.39
	783.7	2664.57	323.28	1312.69	39.18	960.03
	411.44	1351.88	284.09	656.35	29.39	176.33
	391.85		127.35		0
	1106.97		499.61		9.8
	744.51		293.89		0
CoV_ivermectin	881.66	1400.86	352.66	901.25	9.8	127.35
	1430.25	1420.45	675.94	587.77	0	117.55
	3605.01		1557.6		362.46
	1606.58		1557.6		58.78
mock_saline	254.7		68.57		0
	431.03		88.17		0
	431.03		88.17		0
mock_ivermectin	117.55		19.59		0
	107.76		48.98		0
	186.13		107.76		0
	342.87		39.18		0

## Sheet: Fig 3d
Available at:
https://www.ebi.ac.uk/arrayexpress/experiments/E-MTAB-10128/samples/

## Sheet: Fig 3e
		Lung weight / body weight ratio
		M	F
	CoV_saline	1.197	1.233
		1.418	1.299
		1.218	1.173
		1.253	1.22
	CoV_ivermectin	1.093	1.045
		0.971	0.931
		0.945	0.967
		1.17	1.068
	mock_saline	0.534	0.613
		0.508	0.475
		0.453	0.499
		0.576	0.587
	mock_ivermectin	0.544	0.606
		0.554	0.585
		0.611	0.459
		0.588	0.569
